# Supplementary material for: Phloretin inhibits ferroptosis by restoring the antioxidant capacity of bovine adipose and muscle cells via the AMPK-PPAR signaling pathway
Source: Stress Biol. 2025 Dec 8;5(1):74. doi: 10.1007/s44154-025-00263-4 (PMC12682731; doi:10.1007/s44154-025-00263-4)
Supplement: Supplementary file 2 — Supplementary Material 2: Supplemental Table 1. Primer sequences of mouse ferroptosis genes for qRT-PCR. Supplemental Table 2. The de-genes with downregulated expression of HFD + P_vs_HFD. Supplemental Table 3. The de-genes with up-regulated expression of HFD + P_vs_HFD. Supplemental Table 4. The de-genes with down-regulated expression of HFD + P_vs_HFD + Met. Supplemental Table 5. The de-genes with up-regulated expression of HFD + P_vs_HFD + Met. Supplemental Table 6. The de-genes with down-regulated expression of HFD + Met_vs_HFD. Supplemental Table 7. The de-genes with up-regulated expression of HFD + Met_vs_HFD [file 44154_2025_263_MOESM2_ESM.xls]

## Sheet: TableS1. Primer_Sequences
Supplemental Table 1 Primer sequences of mouse ferroptosis genes for qRT-PCR
Genes	Forward Sequence (5’-3’)	Reverse Sequence (5’-3’)
PTGS2	TGTACCCGAACAGGATTCTA	GACTCCTTTGAAGTGGGTAAG
Fth1	AACTGGCTACTGACAAGAATG	GTGGTCACCCAGTTCTTTAAT
Gpx4	GCTTACTTAAGCCAGCACT	GATGTCCTTGGCTGAGAAT
Slc7a11	TCTCTTCATTGTATGGGACAAG	ATCTCAATCCTGGGCAGA
ACSL4	GGGAGATCCTGAGTGAAGAA	GAGGCCACTTCCAAAGTTATT
SOD2	GAACGGCCGTGTTCTGAG	GGGAGGCTGTGCTTGTG
GPx	CCTGGCCGGGTTTGTTC	ATGGTGAGGGCTCCATACT
CAT	CCGCAATCCTACACCATGT	TGGTCAGGACATCAGGTCT

## Sheet: TableS2. HFD+P_vs_HFD.down
Supplemental Table 2 The de-genes with downregulated expression of HFD+P_vs_HFD
gene_id	readcount_HFD+P	readcount_HFD	log2Fold Change	pval	padj	gene_name	gene_description
ENSMUST00000191234	4.62759	51.243	-3.469	0.0024962	1	Nkain2	Na+/K+ transporting ATPase interacting 2 [Source:MGI Symbol;Acc:MGI:1923447]
ENSMUST00000210919	1.1947	26.1705	-4.4532	0.0028113	1	Rab11fip1	RAB11 family interacting protein 1 (class I) [Source:MGI Symbol;Acc:MGI:1923017]
ENSMUST00000010941	4.96406	48.1395	-3.2776	0.0042602	1	Wnt2	wingless-type MMTV integration site family, member 2 [Source:MGI Symbol;Acc:MGI:98954]
ENSMUST00000071750	54.7388	287.912	-2.395	0.0060622	1	Col12a1	collagen, type XII, alpha 1 [Source:MGI Symbol;Acc:MGI:88448]
ENSMUST00000205997	0	13.9608	#NAME?	0.0081266	1	Cd19	CD19 antigen [Source:MGI Symbol;Acc:MGI:88319]
ENSMUST00000019068	12.2419	100.812	-3.0418	0.0089086	1	Alox15	arachidonate 15-lipoxygenase [Source:MGI Symbol;Acc:MGI:87997]
ENSMUST00000029196	201.067	733.632	-1.8674	0.010975	1	Slc2a10	solute carrier family 2 (facilitated glucose transporter), member 10 [Source:MGI Symbol;Acc:MGI:2156687]
ENSMUST00000077066	48.8239	200.749	-2.0397	0.011001	1	Tmem151a	transmembrane protein 151A [Source:MGI Symbol;Acc:MGI:2147713]
ENSMUST00000111243	96.1752	360.947	-1.9081	0.012146	1	Atp1a4	ATPase, Na+/K+ transporting, alpha 4 polypeptide [Source:MGI Symbol;Acc:MGI:1351335]
ENSMUST00000040056	53.1566	188.655	-1.8274	0.017617	1	Ppfibp2	PTPRF interacting protein, binding protein 2 (liprin beta 2) [Source:MGI Symbol;Acc:MGI:894649]
ENSMUST00000208230	107.627	392.306	-1.8659	0.01867	1	Fosb	FBJ osteosarcoma oncogene B [Source:MGI Symbol;Acc:MGI:95575]
ENSMUST00000111967	0	10.8323	#NAME?	0.02074	1	Vsig10	V-set and immunoglobulin domain containing 10 [Source:MGI Symbol;Acc:MGI:2448533]
ENSMUST00000207370	3.67673	27.571	-2.9067	0.020795	1	Prmt1	protein arginine N-methyltransferase 1 [Source:MGI Symbol;Acc:MGI:107846]
ENSMUST00000003561	3.43289	30.6071	-3.1564	0.022711	1	Phyhip	phytanoyl-CoA hydroxylase interacting protein [Source:MGI Symbol;Acc:MGI:1860417]
ENSMUST00000027507	1.62381	19.4011	-3.5787	0.024593	1	Pdcd1	programmed cell death 1 [Source:MGI Symbol;Acc:MGI:104879]
ENSMUST00000014174	16.0283	73.8881	-2.2047	0.024866	1	Pax5	paired box 5 [Source:MGI Symbol;Acc:MGI:97489]
ENSMUST00000020024	0.597348	13.564	-4.5051	0.02536	1	Fabp7	fatty acid binding protein 7, brain [Source:MGI Symbol;Acc:MGI:101916]
ENSMUST00000028010	10.3572	52.2717	-2.3354	0.025814	1	Fmo3	flavin containing monooxygenase 3 [Source:MGI Symbol;Acc:MGI:1100496]
ENSMUST00000035323	4.03024	31.4008	-2.9619	0.026029	1	Spib	Spi-B transcription factor (Spi-1/PU.1 related) [Source:MGI Symbol;Acc:MGI:892986]
ENSMUST00000033915	402.665	1286.87	-1.6762	0.027317	1	Gpm6a	glycoprotein m6a [Source:MGI Symbol;Acc:MGI:107671]
ENSMUST00000129374	7.18522	38.754	-2.4312	0.027327	1	Pde4d	phosphodiesterase 4D, cAMP specific [Source:MGI Symbol;Acc:MGI:99555]
ENSMUST00000050372	42.4043	143.529	-1.7591	0.027604	1	Crb2	crumbs family member 2 [Source:MGI Symbol;Acc:MGI:2679260]
ENSMUST00000003469	11.0472	54.4428	-2.3011	0.028315	1	Cd79a	CD79A antigen (immunoglobulin-associated alpha) [Source:MGI Symbol;Acc:MGI:101774]
ENSMUST00000034232	0.429111	13.8915	-5.0167	0.028491	1	Ccl17	chemokine (C-C motif) ligand 17 [Source:MGI Symbol;Acc:MGI:1329039]
ENSMUST00000027989	210.644	711.438	-1.7559	0.02869	1	Hsd17b7	hydroxysteroid (17-beta) dehydrogenase 7 [Source:MGI Symbol;Acc:MGI:1330808]
ENSMUST00000166731	0.597348	12.4428	-4.3806	0.029432	1	Cd200r3	CD200 receptor 3 [Source:MGI Symbol;Acc:MGI:1921853]
ENSMUST00000026211	0	19.9154	#NAME?	0.031818	1	Cyp2c23	cytochrome P450, family 2, subfamily c, polypeptide 23 [Source:MGI Symbol;Acc:MGI:1888897]
ENSMUST00000057569	23.0112	93.4106	-2.0212	0.032303	1	Ltb4r1	leukotriene B4 receptor 1 [Source:MGI Symbol;Acc:MGI:1309472]
ENSMUST00000127599	42.202	131.879	-1.6438	0.033202	1	Cpeb2	cytoplasmic polyadenylation element binding protein 2 [Source:MGI Symbol;Acc:MGI:2442640]
ENSMUST00000027667	5.46877	31.3777	-2.5204	0.033339	1	Pkp1	plakophilin 1 [Source:MGI Symbol;Acc:MGI:1328359]
ENSMUST00000036019	107.41	387.437	-1.8508	0.033464	1	Fras1	Fraser extracellular matrix complex subunit 1 [Source:MGI Symbol;Acc:MGI:2385368]
ENSMUST00000161378	0	9.61866	#NAME?	0.034346	1	Ercc1	excision repair cross-complementing rodent repair deficiency, complementation group 1 [Source:MGI Symbol;Acc:MGI:95412]
ENSMUST00000028406	3.41585	21.8977	-2.6805	0.0347	1	Ccdc141	coiled-coil domain containing 141 [Source:MGI Symbol;Acc:MGI:1919735]
ENSMUST00000095074	31.7617	128.244	-2.0135	0.035284	1	Paqr7	progestin and adipoQ receptor family member VII [Source:MGI Symbol;Acc:MGI:1919154]
ENSMUST00000043098	18.5519	130.498	-2.8144	0.035644	1	Gadd45a	growth arrest and DNA-damage-inducible 45 alpha [Source:MGI Symbol;Acc:MGI:107799]
ENSMUST00000162222	0	9.59554	#NAME?	0.037234	1	Tcerg1l	transcription elongation regulator 1-like [Source:MGI Symbol;Acc:MGI:1917821]
ENSMUST00000020702	511.097	1487.28	-1.541	0.038657	1	Igfbp3	insulin-like growth factor binding protein 3 [Source:MGI Symbol;Acc:MGI:96438]
ENSMUST00000168864	2.05292	21.3159	-3.3762	0.038922	1	Islr	immunoglobulin superfamily containing leucine-rich repeat [Source:MGI Symbol;Acc:MGI:1349645]
ENSMUST00000233102	1.1947	14.7083	-3.6219	0.039041	1	Fkbp5	FK506 binding protein 5 [Source:MGI Symbol;Acc:MGI:104670]
ENSMUST00000221941	2.22116	18.5592	-3.0628	0.039446	1	Ryr2	ryanodine receptor 2, cardiac [Source:MGI Symbol;Acc:MGI:99685]
ENSMUST00000027425	164.058	492.081	-1.5847	0.040977	1	Itm2c	integral membrane protein 2C [Source:MGI Symbol;Acc:MGI:1927594]
ENSMUST00000127083	0.597348	11.7897	-4.3028	0.041714	1	Ptk2b	PTK2 protein tyrosine kinase 2 beta [Source:MGI Symbol;Acc:MGI:104908]
ENSMUST00000137358	1.02646	13.9608	-3.7656	0.042839	1	Xrn2	5'-3' exoribonuclease 2 [Source:MGI Symbol;Acc:MGI:894687]
ENSMUST00000200685	25.6785	88.8526	-1.7909	0.043173	1	Cpeb2	cytoplasmic polyadenylation element binding protein 2 [Source:MGI Symbol;Acc:MGI:2442640]
ENSMUST00000179417	9.1455	40.062	-2.1311	0.043252	1	Itpk1	inositol 1,3,4-triphosphate 5/6 kinase [Source:MGI Symbol;Acc:MGI:2446159]
ENSMUST00000206805	8.37992	36.2785	-2.1141	0.043784	1	Pik3c2a	phosphatidylinositol-4-phosphate 3-kinase catalytic subunit type 2 alpha [Source:MGI Symbol;Acc:MGI:1203729]
ENSMUST00000219449	0.429111	11.416	-4.7336	0.044834	1	Gadd45b	growth arrest and DNA-damage-inducible 45 beta [Source:MGI Symbol;Acc:MGI:107776]
ENSMUST00000129421	1.45557	16.6463	-3.5155	0.044849	1	Hal	histidine ammonia lyase [Source:MGI Symbol;Acc:MGI:96010]
ENSMUST00000130149	1.1947	13.9377	-3.5443	0.045009	1	Palb2	partner and localizer of BRCA2 [Source:MGI Symbol;Acc:MGI:3040695]
ENSMUST00000102979	205.204	642.968	-1.6477	0.045537	1	Hist1h4n	histone cluster 1, H4n [Source:MGI Symbol;Acc:MGI:4843992]
ENSMUST00000117654	0	8.47436	#NAME?	0.045752	1	Tbrg1	transforming growth factor beta regulated gene 1 [Source:MGI Symbol;Acc:MGI:1100877]
ENSMUST00000233747	17.9545	138.635	-2.9489	0.045866	1	Fkbp5	FK506 binding protein 5 [Source:MGI Symbol;Acc:MGI:104670]
ENSMUST00000146388	6.75611	34.1093	-2.3359	0.04588	1	Tnfaip3	tumor necrosis factor, alpha-induced protein 3 [Source:MGI Symbol;Acc:MGI:1196377]
ENSMUST00000198530	0.597348	11.5798	-4.2769	0.045952	1	Ptpn22	protein tyrosine phosphatase, non-receptor type 22 (lymphoid) [Source:MGI Symbol;Acc:MGI:107170]
ENSMUST00000132362	3.50849	22.0846	-2.6541	0.046448	1	Samd12	sterile alpha motif domain containing 12 [Source:MGI Symbol;Acc:MGI:2444518]
ENSMUST00000145401	0.429111	11.0423	-4.6855	0.047204	1	Il9r	interleukin 9 receptor [Source:MGI Symbol;Acc:MGI:96564]
ENSMUST00000028527	10.6767	43.6818	-2.0326	0.04801	1	Kif18a	kinesin family member 18A [Source:MGI Symbol;Acc:MGI:2446977]
ENSMUST00000135176	4.18144	22.5989	-2.4342	0.048233	1	Gm14296	predicted gene 14296 [Source:MGI Symbol;Acc:MGI:3708667]
ENSMUST00000050702	8.80903	40.5301	-2.2019	0.049787	1	Ptprq	protein tyrosine phosphatase, receptor type, Q [Source:MGI Symbol;Acc:MGI:1096349]

## Sheet: TableS3. HFD+P_vs_HFD.up
Supplemental Table 3 The de-genes with up-regulated expression of HFD+P_vs_HFD
gene_id	readcount_HFD+P	readcount_HFD	log2Fold Change	pval	padj	gene_name	gene_description
ENSMUST00000046611	1389.81	2.54481	9.0931	1.3807e-15	7.0078e-11	Cuzd1	CUB and zona pellucida-like domains 1 [Source:MGI Symbol;Acc:MGI:1202881]
ENSMUST00000069614	780.634	0.396844	10.942	3.9019e-15	9.9021e-11	Dcdc2a	doublecortin domain containing 2a [Source:MGI Symbol;Acc:MGI:2652818]
ENSMUST00000036215	440.138	0	Inf	1.3754e-14	2.327e-10	Foxj1	forkhead box J1 [Source:MGI Symbol;Acc:MGI:1347474]
ENSMUST00000073962	186.169	0	Inf	3.5407e-11	4.4927e-07	Fbxw24	F-box and WD-40 domain protein 24 [Source:MGI Symbol;Acc:MGI:3646659]
ENSMUST00000058077	167.147	0.583708	8.1617	5.7646e-10	5.8518e-06	Tmem212	transmembrane protein 212 [Source:MGI Symbol;Acc:MGI:2685410]
ENSMUST00000048603	400.762	5.11274	6.2925	8.7816e-10	7.4287e-06	Dnah1	dynein, axonemal, heavy chain 1 [Source:MGI Symbol;Acc:MGI:107721]
ENSMUST00000036932	242.493	0	Inf	1.1563e-09	8.384e-06	Dcdc2a	doublecortin domain containing 2a [Source:MGI Symbol;Acc:MGI:2652818]
ENSMUST00000094844	878.194	1.75112	8.9701	1.3612e-09	8.6363e-06	Cfap65	cilia and flagella associated protein 65 [Source:MGI Symbol;Acc:MGI:2444274]
ENSMUST00000084806	1085.45	1.58738	9.4174	4.9988e-09	2.5372e-05	Dnah11	dynein, axonemal, heavy chain 11 [Source:MGI Symbol;Acc:MGI:1100864]
ENSMUST00000113940	102.504	0	Inf	6.4349e-09	2.9692e-05	Spag16	sperm associated antigen 16 [Source:MGI Symbol;Acc:MGI:1913972]
ENSMUST00000173494	315.12	1.9611	7.3281	1.1966e-08	5.0612e-05	Ak9	adenylate kinase 9 [Source:MGI Symbol;Acc:MGI:2685080]
ENSMUST00000163839	83.4137	0	Inf	3.8458e-08	0.00015015	Fbxw25	F-box and WD-40 domain protein 25 [Source:MGI Symbol;Acc:MGI:3588266]
ENSMUST00000144346	303.946	7.47069	5.3464	5.4834e-08	0.0001988	Gm609	predicted gene 609 [Source:MGI Symbol;Acc:MGI:2685455]
ENSMUST00000129990	167.181	2.38106	6.1337	7.2561e-08	0.00023018	Cfap46	cilia and flagella associated protein 46 [Source:MGI Symbol;Acc:MGI:2444387]
ENSMUST00000221703	135.941	0.583708	7.8635	1.8966e-07	0.00055805	Slc9a3	solute carrier family 9 (sodium/hydrogen exchanger), member 3 [Source:MGI Symbol;Acc:MGI:105064]
ENSMUST00000017597	74.0073	0	Inf	2.0748e-07	0.00055805	Pipox	pipecolic acid oxidase [Source:MGI Symbol;Acc:MGI:1197006]
ENSMUST00000169670	204.731	4.36529	5.5515	2.089e-07	0.00055805	Rsph4a	radial spoke head 4 homolog A (Chlamydomonas) [Source:MGI Symbol;Acc:MGI:3027894]
ENSMUST00000095774	216.595	7.40134	4.8711	2.7105e-07	0.00068788	Cdhr3	cadherin-related family member 3 [Source:MGI Symbol;Acc:MGI:1916014]
ENSMUST00000071646	106.349	1.56426	6.0872	3.2084e-07	0.00077546	Rdh16	retinol dehydrogenase 16 [Source:MGI Symbol;Acc:MGI:1201375]
ENSMUST00000208577	154.081	4.31905	5.1568	7.2747e-07	0.0015385	Frmpd2	FERM and PDZ domain containing 2 [Source:MGI Symbol;Acc:MGI:2685472]
ENSMUST00000019896	59.8882	0	Inf	8.4167e-07	0.0017088	Iyd	iodotyrosine deiodinase [Source:MGI Symbol;Acc:MGI:1917587]
ENSMUST00000040876	151.262	3.71223	5.3486	1.1198e-06	0.0021861	Ak7	adenylate kinase 7 [Source:MGI Symbol;Acc:MGI:1926051]
ENSMUST00000160247	131.591	0	Inf	1.2979e-06	0.0024398	Cfap43	cilia and flagella associated protein 43 [Source:MGI Symbol;Acc:MGI:1289258]
ENSMUST00000033201	95.3191	1.58738	5.908	1.7268e-06	0.0031303	Anks4b	ankyrin repeat and sterile alpha motif domain containing 4B [Source:MGI Symbol;Acc:MGI:1919324]
ENSMUST00000029987	65.8712	0.396844	7.3749	2.5929e-06	0.0045382	Aldob	aldolase B, fructose-bisphosphate [Source:MGI Symbol;Acc:MGI:87995]
ENSMUST00000061045	49.1529	0	Inf	3.1552e-06	0.0053382	Sntn	sentan, cilia apical structure protein [Source:MGI Symbol;Acc:MGI:3045373]
ENSMUST00000020704	48.2191	0	Inf	3.5097e-06	0.0055668	Igfbp1	insulin-like growth factor binding protein 1 [Source:MGI Symbol;Acc:MGI:96436]
ENSMUST00000142648	46.5783	0	Inf	4.9335e-06	0.007588	Cfap44	cilia and flagella associated protein 44 [Source:MGI Symbol;Acc:MGI:1277238]
ENSMUST00000039309	43.0868	0	Inf	8.0057e-06	0.011381	Sectm1b	secreted and transmembrane 1B [Source:MGI Symbol;Acc:MGI:1929083]
ENSMUST00000078856	99.2908	0.396844	7.9669	8.0947e-06	0.011381	Kl	klotho [Source:MGI Symbol;Acc:MGI:1101771]
ENSMUST00000034090	267.096	0	Inf	8.3958e-06	0.011381	Sall1	spalt like transcription factor 1 [Source:MGI Symbol;Acc:MGI:1889585]
ENSMUST00000022640	45.4837	0	Inf	8.6655e-06	0.011381	Adam7	a disintegrin and metallopeptidase domain 7 [Source:MGI Symbol;Acc:MGI:107247]
ENSMUST00000018842	44.3742	0	Inf	8.7451e-06	0.011381	Lhx1	LIM homeobox protein 1 [Source:MGI Symbol;Acc:MGI:99783]
ENSMUST00000080665	439.897	5.95266	6.2075	9.8871e-06	0.012546	Dnah9	dynein, axonemal, heavy chain 9 [Source:MGI Symbol;Acc:MGI:1289279]
ENSMUST00000027992	59.4346	0.980552	5.9216	1.1734e-05	0.014526	Enkur	enkurin, TRPC channel interacting protein [Source:MGI Symbol;Acc:MGI:1918483]
ENSMUST00000172831	367.933	23.3676	3.9769	1.6703e-05	0.020185	Rgs22	regulator of G-protein signalling 22 [Source:MGI Symbol;Acc:MGI:3613651]
ENSMUST00000054889	489.452	32.9381	3.8933	2.1666e-05	0.025112	Cldn2	claudin 2 [Source:MGI Symbol;Acc:MGI:1276110]
ENSMUST00000023501	46.9318	0.583708	6.3292	2.1769e-05	0.025112	Maats1	MYCBP-associated, testis expressed 1 [Source:MGI Symbol;Acc:MGI:2443598]
ENSMUST00000043141	613.039	47.6714	3.6848	2.275e-05	0.02566	Hydin	HYDIN, axonemal central pair apparatus protein [Source:MGI Symbol;Acc:MGI:2389007]
ENSMUST00000098496	36.5746	0	Inf	2.6976e-05	0.029765	Erich3	glutamate rich 3 [Source:MGI Symbol;Acc:MGI:1919095]
ENSMUST00000023006	44.5254	0.396844	6.8099	3.3769e-05	0.036468	Lrrc6	leucine rich repeat containing 6 (testis) [Source:MGI Symbol;Acc:MGI:1859553]
ENSMUST00000099241	335.876	30.0003	3.4849	4.6589e-05	0.048258	Ccl28	chemokine (C-C motif) ligand 28 [Source:MGI Symbol;Acc:MGI:1861731]
ENSMUST00000027032	48.8165	0.980552	5.6376	4.9085e-05	0.049828	Rp1	retinitis pigmentosa 1 (human) [Source:MGI Symbol;Acc:MGI:1341105]
ENSMUST00000114094	39.7466	0.396844	6.6461	6.8302e-05	0.067976	Mdh1b	malate dehydrogenase 1B, NAD (soluble) [Source:MGI Symbol;Acc:MGI:1923918]
ENSMUST00000025618	90.4307	5.11274	4.1446	8.9239e-05	0.086611	Pcsk5	proprotein convertase subtilisin/kexin type 5 [Source:MGI Symbol;Acc:MGI:97515]
ENSMUST00000208854	98.3229	6.46702	3.9264	9.2767e-05	0.087194	Spef2	sperm flagellar 2 [Source:MGI Symbol;Acc:MGI:2443727]
ENSMUST00000039450	69.2285	0.583708	6.89	0.00011156	0.10295	Mcoln3	mucolipin 3 [Source:MGI Symbol;Acc:MGI:1890500]
ENSMUST00000170947	29.6332	0	Inf	0.00011641	0.10439	4833427G06Rik	RIKEN cDNA 4833427G06 gene [Source:MGI Symbol;Acc:MGI:1921013]
ENSMUST00000094964	138.684	7.26071	4.2555	0.00011924	0.10439	Dnah7a	dynein, axonemal, heavy chain 7A [Source:MGI Symbol;Acc:MGI:2685838]
ENSMUST00000166240	103.548	5.95266	4.1206	0.00011928	0.10439	Lrriq1	leucine-rich repeats and IQ motif containing 1 [Source:MGI Symbol;Acc:MGI:1922228]
ENSMUST00000023468	29.9526	0	Inf	0.00012693	0.1092	Spag6l	sperm associated antigen 6-like [Source:MGI Symbol;Acc:MGI:1354388]
ENSMUST00000225789	28.497	0	Inf	0.00017562	0.14377	Mak	male germ cell-associated kinase [Source:MGI Symbol;Acc:MGI:96913]
ENSMUST00000018767	1959.96	0.980552	10.965	0.00019778	0.15934	Mmp7	matrix metallopeptidase 7 [Source:MGI Symbol;Acc:MGI:103189]
ENSMUST00000088246	26.5538	0	Inf	0.00022834	0.1783	Tuba3a	tubulin, alpha 3A [Source:MGI Symbol;Acc:MGI:1095406]
ENSMUST00000022433	103.792	7.89065	3.7174	0.00025809	0.19848	Dnah12	dynein, axonemal, heavy chain 12 [Source:MGI Symbol;Acc:MGI:107720]
ENSMUST00000001254	38.5519	0.793688	5.6021	0.00039592	0.29196	Slc26a3	solute carrier family 26, member 3 [Source:MGI Symbol;Acc:MGI:107181]
ENSMUST00000208660	220.971	5.48647	5.3318	0.00039691	0.29196	Rp1	retinitis pigmentosa 1 (human) [Source:MGI Symbol;Acc:MGI:1341105]
ENSMUST00000029325	24.6521	0	Inf	0.00040854	0.29622	Aadac	arylacetamide deacetylase [Source:MGI Symbol;Acc:MGI:1915008]
ENSMUST00000040418	42.9942	1.9611	4.4544	0.00050072	0.35353	Chad	chondroadherin [Source:MGI Symbol;Acc:MGI:1096866]
ENSMUST00000189488	172.347	16.2263	3.4089	0.0005015	0.35353	Ccdc162	coiled-coil domain containing 162 [Source:MGI Symbol;Acc:MGI:1923223]
ENSMUST00000173712	518.432	78.1436	2.73	0.00052815	0.36722	Fam13a	family with sequence similarity 13, member A [Source:MGI Symbol;Acc:MGI:1889842]
ENSMUST00000079081	46.2418	1.98422	4.5426	0.00058462	0.40098	Aqp4	aquaporin 4 [Source:MGI Symbol;Acc:MGI:107387]
ENSMUST00000027675	37.4328	1.56426	4.5807	0.00060102	0.40674	Pigr	polymeric immunoglobulin receptor [Source:MGI Symbol;Acc:MGI:103080]
ENSMUST00000029252	22.5236	0	Inf	0.00063355	0.42203	Lrrc34	leucine rich repeat containing 34 [Source:MGI Symbol;Acc:MGI:1919077]
ENSMUST00000089860	10176	1611.06	2.6591	0.00065148	0.42203	Fam13a	family with sequence similarity 13, member A [Source:MGI Symbol;Acc:MGI:1889842]
ENSMUST00000033917	22.8771	0	Inf	0.00065224	0.42203	Spata4	spermatogenesis associated 4 [Source:MGI Symbol;Acc:MGI:1916531]
ENSMUST00000189749	168.948	8.21814	4.3616	0.00065688	0.42203	Dnah7c	dynein, axonemal, heavy chain 7C [Source:MGI Symbol;Acc:MGI:3639762]
ENSMUST00000113314	57.1549	0.396844	7.1702	0.0006665	0.42246	Sult1d1	sulfotransferase family 1D, member 1 [Source:MGI Symbol;Acc:MGI:1926341]
ENSMUST00000165816	42.153	0.793688	5.7309	0.00067419	0.42246	Slc26a3	solute carrier family 26, member 3 [Source:MGI Symbol;Acc:MGI:107181]
ENSMUST00000034830	21.4971	0	Inf	0.00081771	0.50004	Crabp1	cellular retinoic acid binding protein I [Source:MGI Symbol;Acc:MGI:88490]
ENSMUST00000199175	33.1587	0.583708	5.828	0.00084793	0.51235	Dao	D-amino acid oxidase [Source:MGI Symbol;Acc:MGI:94859]
ENSMUST00000046233	63.0357	5.2996	3.5722	0.00087119	0.51805	Bbox1	butyrobetaine (gamma), 2-oxoglutarate dioxygenase 1 (gamma-butyrobetaine hydroxylase) [Source:MGI Symbol;Acc:MGI:1891372]
ENSMUST00000041840	39.6369	2.33483	4.0855	0.00088646	0.51805	Spef2	sperm flagellar 2 [Source:MGI Symbol;Acc:MGI:2443727]
ENSMUST00000191247	107.551	11.206	3.2627	0.00088798	0.51805	Slc40a1	solute carrier family 40 (iron-regulated transporter), member 1 [Source:MGI Symbol;Acc:MGI:1315204]
ENSMUST00000102813	81.1244	8.40501	3.2708	0.00090393	0.52136	Cfap157	cilia and flagella associated protein 157 [Source:MGI Symbol;Acc:MGI:2447809]
ENSMUST00000164097	49.4138	2.96477	4.0589	0.00095426	0.53172	Ihh	Indian hedgehog [Source:MGI Symbol;Acc:MGI:96533]
ENSMUST00000026552	963.303	158.545	2.6031	0.0009574	0.53172	Cyp2e1	cytochrome P450, family 2, subfamily e, polypeptide 1 [Source:MGI Symbol;Acc:MGI:88607]
ENSMUST00000036383	68.4289	5.71956	3.5806	0.00096378	0.53172	Dnali1	dynein, axonemal, light intermediate polypeptide 1 [Source:MGI Symbol;Acc:MGI:1922813]
ENSMUST00000162214	20.5633	0	Inf	0.00098163	0.53574	Dao	D-amino acid oxidase [Source:MGI Symbol;Acc:MGI:94859]
ENSMUST00000138595	541.503	9.85175	5.7804	0.0011488	0.62033	Crocc2	ciliary rootlet coiled-coil, rootletin family member 2 [Source:MGI Symbol;Acc:MGI:3045962]
ENSMUST00000067048	1740.56	248.214	2.8099	0.0012292	0.65128	Dnah5	dynein, axonemal, heavy chain 5 [Source:MGI Symbol;Acc:MGI:107718]
ENSMUST00000208283	36.8354	1.58738	4.5364	0.0012318	0.65128	Cfap97d2	CFAP97 domain containing 2 [Source:MGI Symbol;Acc:MGI:2685952]
ENSMUST00000114306	779.06	142.043	2.4554	0.0012666	0.66274	Nrg4	neuregulin 4 [Source:MGI Symbol;Acc:MGI:1933833]
ENSMUST00000139950	19.4442	0	Inf	0.0013861	0.71787	Cfap65	cilia and flagella associated protein 65 [Source:MGI Symbol;Acc:MGI:2444274]
ENSMUST00000125163	132.484	2.35795	5.8121	0.0014106	0.72319	Rdh16	retinol dehydrogenase 16 [Source:MGI Symbol;Acc:MGI:1201375]
ENSMUST00000115245	64.0451	5.5327	3.533	0.0015194	0.76357	Ccdc146	coiled-coil domain containing 146 [Source:MGI Symbol;Acc:MGI:1922422]
ENSMUST00000038842	47.8826	4.29594	3.4785	0.0015516	0.77207	Ppp1r32	protein phosphatase 1, regulatory subunit 32 [Source:MGI Symbol;Acc:MGI:1915002]
ENSMUST00000078748	77.5329	3.96844	4.2882	0.0016318	0.80409	Slc10a5	solute carrier family 10 (sodium/bile acid cotransporter family), member 5 [Source:MGI Symbol;Acc:MGI:2685251]
ENSMUST00000165147	32.0226	1.19053	4.7494	0.001671	0.81551	Muc5b	mucin 5, subtype B, tracheobronchial [Source:MGI Symbol;Acc:MGI:1921430]
ENSMUST00000109582	24.9715	0.396844	5.9756	0.0017022	0.82284	Ces1b	carboxylesterase 1B [Source:MGI Symbol;Acc:MGI:3779470]
ENSMUST00000046944	41.6142	2.38106	4.1274	0.0017765	0.8427	D630003M21Rik	RIKEN cDNA D630003M21 gene [Source:MGI Symbol;Acc:MGI:3606579]
ENSMUST00000156187	30.9375	0	Inf	0.0018454	0.86726	Efcab6	EF-hand calcium binding domain 6 [Source:MGI Symbol;Acc:MGI:1924877]
ENSMUST00000023670	224.865	32.7994	2.7773	0.001965	0.91025	Clic6	chloride intracellular channel 6 [Source:MGI Symbol;Acc:MGI:2146607]
ENSMUST00000053716	58.1057	0.583708	6.6373	0.0019727	0.91025	Clrn3	clarin 3 [Source:MGI Symbol;Acc:MGI:2142022]
ENSMUST00000204988	17.896	0	Inf	0.0022477	1	Ghrhr	growth hormone releasing hormone receptor [Source:MGI Symbol;Acc:MGI:95710]
ENSMUST00000106587	17.7277	0	Inf	0.0022995	1	Agbl4	ATP/GTP binding protein-like 4 [Source:MGI Symbol;Acc:MGI:1918244]
ENSMUST00000081275	63.3136	4.50592	3.8126	0.0024238	1	Armc4	armadillo repeat containing 4 [Source:MGI Symbol;Acc:MGI:1922184]
ENSMUST00000134663	278.353	25.7525	3.4341	0.0024375	1	Myo7b	myosin VIIB [Source:MGI Symbol;Acc:MGI:107709]
ENSMUST00000063816	186.735	22.7376	3.0378	0.002591	1	D630039A03Rik	RIKEN cDNA D630039A03 gene [Source:MGI Symbol;Acc:MGI:2442889]
ENSMUST00000160285	165.45	0.583708	8.1469	0.0026092	1	Wdr63	WD repeat domain 63 [Source:MGI Symbol;Acc:MGI:3045269]
ENSMUST00000213856	103.472	15.1282	2.7739	0.0026729	1	Ddo	D-aspartate oxidase [Source:MGI Symbol;Acc:MGI:1925528]
ENSMUST00000204616	5735.17	1221.61	2.2311	0.002709	1	Fam13a	family with sequence similarity 13, member A [Source:MGI Symbol;Acc:MGI:1889842]
ENSMUST00000038343	244.918	0.793688	8.2695	0.002714	1	B4galnt2	beta-1,4-N-acetyl-galactosaminyl transferase 2 [Source:MGI Symbol;Acc:MGI:1342058]
ENSMUST00000229121	17.5425	0	Inf	0.0027243	1	Efcab1	EF-hand calcium binding domain 1 [Source:MGI Symbol;Acc:MGI:1914043]
ENSMUST00000232230	20.8241	0	Inf	0.002756	1	Lrrc74b	leucine rich repeat containing 74B [Source:MGI Symbol;Acc:MGI:1921935]
ENSMUST00000147480	17.9545	0	Inf	0.0027832	1	Pkhd1	polycystic kidney and hepatic disease 1 [Source:MGI Symbol;Acc:MGI:2155808]
ENSMUST00000164955	21.1606	0.396844	5.7367	0.0029946	1	Rgs22	regulator of G-protein signalling 22 [Source:MGI Symbol;Acc:MGI:3613651]
ENSMUST00000029307	21.5727	0.583708	5.2078	0.0030066	1	Stoml3	stomatin (Epb7.2)-like 3 [Source:MGI Symbol;Acc:MGI:2388072]
ENSMUST00000029222	80.6122	6.93321	3.5394	0.0031192	1	Ccdc39	coiled-coil domain containing 39 [Source:MGI Symbol;Acc:MGI:1289263]
ENSMUST00000216985	37.0037	2.38106	3.958	0.0031398	1	Myb	myeloblastosis oncogene [Source:MGI Symbol;Acc:MGI:97249]
ENSMUST00000023285	64.9374	5.71956	3.5051	0.0032216	1	Tymp	thymidine phosphorylase [Source:MGI Symbol;Acc:MGI:1920212]
ENSMUST00000160002	33.6634	2.91854	3.5279	0.0032301	1	Ccdc162	coiled-coil domain containing 162 [Source:MGI Symbol;Acc:MGI:1923223]
ENSMUST00000129072	24.3326	0.793688	4.9382	0.003299	1	Togaram2	TOG array regulator of axonemal microtubules 2 [Source:MGI Symbol;Acc:MGI:2443498]
ENSMUST00000043062	16.4404	0	Inf	0.0034095	1	Acsbg2	acyl-CoA synthetase bubblegum family member 2 [Source:MGI Symbol;Acc:MGI:3587728]
ENSMUST00000041569	57.0452	5.55582	3.36	0.0034143	1	Ccdc113	coiled-coil domain containing 113 [Source:MGI Symbol;Acc:MGI:3606076]
ENSMUST00000221410	16.1039	0	Inf	0.0035765	1	Slc9a3	solute carrier family 9 (sodium/hydrogen exchanger), member 3 [Source:MGI Symbol;Acc:MGI:105064]
ENSMUST00000058479	51.0887	0	Inf	0.0035878	1	Drc7	dynein regulatory complex subunit 7 [Source:MGI Symbol;Acc:MGI:2685616]
ENSMUST00000030305	39.5443	2.77791	3.8314	0.0037789	1	Cyp2j13	cytochrome P450, family 2, subfamily j, polypeptide 13 [Source:MGI Symbol;Acc:MGI:2385197]
ENSMUST00000139467	142.19	24.117	2.5597	0.0039774	1	Dcst1	DC-STAMP domain containing 1 [Source:MGI Symbol;Acc:MGI:1925022]
ENSMUST00000202096	15.6748	0	Inf	0.0040921	1	Kl	klotho [Source:MGI Symbol;Acc:MGI:1101771]
ENSMUST00000174307	321.647	65.1133	2.3045	0.0041558	1	Fam13a	family with sequence similarity 13, member A [Source:MGI Symbol;Acc:MGI:1889842]
ENSMUST00000044533	111.803	0	Inf	0.0045073	1	Prss56	protease, serine 56 [Source:MGI Symbol;Acc:MGI:1916703]
ENSMUST00000057190	15.9942	0	Inf	0.0045486	1	Pabpc6	poly(A) binding protein, cytoplasmic 6 [Source:MGI Symbol;Acc:MGI:1914793]
ENSMUST00000079132	15.4139	0	Inf	0.004575	1	Chia1	chitinase, acidic 1 [Source:MGI Symbol;Acc:MGI:1932052]
ENSMUST00000100043	41.6312	3.5716	3.543	0.0047475	1	Sp5	trans-acting transcription factor 5 [Source:MGI Symbol;Acc:MGI:1927715]
ENSMUST00000207854	32.4857	0	Inf	0.0048407	1	Ttc34	tetratricopeptide repeat domain 34 [Source:MGI Symbol;Acc:MGI:2445205]
ENSMUST00000209447	1507.87	357.418	2.0768	0.004887	1	Adrb3	adrenergic receptor, beta 3 [Source:MGI Symbol;Acc:MGI:87939]
ENSMUST00000022316	26.1417	0	Inf	0.0051828	1	Dydc2	DPY30 domain containing 2 [Source:MGI Symbol;Acc:MGI:1918450]
ENSMUST00000216788	14.9848	0	Inf	0.0052487	1	Myo5c	myosin VC [Source:MGI Symbol;Acc:MGI:2442485]
ENSMUST00000023886	101.319	0.793688	6.9961	0.0052743	1	Sult1c2	sulfotransferase family, cytosolic, 1C, member 2 [Source:MGI Symbol;Acc:MGI:1916333]
ENSMUST00000229769	22.7674	0.980552	4.5372	0.0053608	1	Oxr1	oxidation resistance 1 [Source:MGI Symbol;Acc:MGI:2179326]
ENSMUST00000151261	56.6821	7.79818	2.8617	0.0054537	1	Ces1f	carboxylesterase 1F [Source:MGI Symbol;Acc:MGI:2142687]
ENSMUST00000034822	1313.02	84.4604	3.9585	0.0057015	1	Acsbg1	acyl-CoA synthetase bubblegum family member 1 [Source:MGI Symbol;Acc:MGI:2385656]
ENSMUST00000194051	25.5859	1.75112	3.869	0.0057966	1	Cfap45	cilia and flagella associated protein 45 [Source:MGI Symbol;Acc:MGI:1919120]
ENSMUST00000102582	256.212	56.6871	2.1762	0.0058239	1	Acacb	acetyl-Coenzyme A carboxylase beta [Source:MGI Symbol;Acc:MGI:2140940]
ENSMUST00000223504	373.531	77.5561	2.2679	0.0060247	1	Sfxn1	sideroflexin 1 [Source:MGI Symbol;Acc:MGI:2137677]
ENSMUST00000130927	112.189	21.549	2.3802	0.0060375	1	Adhfe1	alcohol dehydrogenase, iron containing, 1 [Source:MGI Symbol;Acc:MGI:1923437]
ENSMUST00000093526	30.6011	0	Inf	0.0062321	1	Fam149a	family with sequence similarity 149, member A [Source:MGI Symbol;Acc:MGI:2387177]
ENSMUST00000023007	14.2192	0	Inf	0.0063433	1	Adcy8	adenylate cyclase 8 [Source:MGI Symbol;Acc:MGI:1341110]
ENSMUST00000147988	14.2192	0	Inf	0.0063433	1	Cfap44	cilia and flagella associated protein 44 [Source:MGI Symbol;Acc:MGI:1277238]
ENSMUST00000165128	14.2192	0	Inf	0.0063433	1	Armh1	armadillo-like helical domain containing 1 [Source:MGI Symbol;Acc:MGI:2686507]
ENSMUST00000066308	23.8279	0	Inf	0.0064226	1	Cfap58	cilia and flagella associated protein 58 [Source:MGI Symbol;Acc:MGI:2685815]
ENSMUST00000034178	985.701	243.676	2.0162	0.0064652	1	Ces1f	carboxylesterase 1F [Source:MGI Symbol;Acc:MGI:2142687]
ENSMUST00000085894	18.7372	0.583708	5.0045	0.0064953	1	Cfap45	cilia and flagella associated protein 45 [Source:MGI Symbol;Acc:MGI:1919120]
ENSMUST00000006380	21.5727	0.793688	4.7645	0.0068489	1	Fam131c	family with sequence similarity 131, member C [Source:MGI Symbol;Acc:MGI:2685539]
ENSMUST00000225880	26.7391	0.583708	5.5176	0.0070407	1	Ccl28	chemokine (C-C motif) ligand 28 [Source:MGI Symbol;Acc:MGI:1861731]
ENSMUST00000228109	31.4593	0	Inf	0.0070627	1	Adcy8	adenylate cyclase 8 [Source:MGI Symbol;Acc:MGI:1341110]
ENSMUST00000124618	21.085	0	Inf	0.0073898	1	Zbbx	zinc finger, B-box domain containing [Source:MGI Symbol;Acc:MGI:2674085]
ENSMUST00000128163	14.2022	0	Inf	0.0074218	1	Acsbg1	acyl-CoA synthetase bubblegum family member 1 [Source:MGI Symbol;Acc:MGI:2385656]
ENSMUST00000208668	47.2171	4.76213	3.3096	0.0076906	1	Gm5737	predicted gene 5737 [Source:MGI Symbol;Acc:MGI:3645276]
ENSMUST00000095823	26.3685	2.14797	3.6178	0.0077424	1	2410004P03Rik	RIKEN cDNA 2410004P03 gene [Source:MGI Symbol;Acc:MGI:1920917]
ENSMUST00000190853	24.1303	1.56426	3.9473	0.0077986	1	BC035947	cDNA sequence BC035947 [Source:MGI Symbol;Acc:MGI:2652858]
ENSMUST00000034267	24.4668	1.19053	4.3611	0.0078186	1	Slc27a1	solute carrier family 27 (fatty acid transporter), member 1 [Source:MGI Symbol;Acc:MGI:1347098]
ENSMUST00000176382	21.2533	0.583708	5.1863	0.0080385	1	Gm20661	predicted gene 20661 [Source:MGI Symbol;Acc:MGI:5313108]
ENSMUST00000198121	37.6766	4.13219	3.1887	0.0082815	1	Cfap69	cilia and flagella associated protein 69 [Source:MGI Symbol;Acc:MGI:2443778]
ENSMUST00000089832	17.8789	0.396844	5.4935	0.0083726	1	Gmnc	geminin coiled-coil domain containing [Source:MGI Symbol;Acc:MGI:2685452]
ENSMUST00000130579	57.6596	6.11641	3.2368	0.008885	1	Cndp1	carnosine dipeptidase 1 (metallopeptidase M20 family) [Source:MGI Symbol;Acc:MGI:2451097]
ENSMUST00000143276	107.527	22.6933	2.2444	0.0089449	1	Acacb	acetyl-Coenzyme A carboxylase beta [Source:MGI Symbol;Acc:MGI:2140940]
ENSMUST00000043503	52.9809	6.53637	3.0189	0.0089582	1	Scube3	signal peptide, CUB domain, EGF-like 3 [Source:MGI Symbol;Acc:MGI:3045253]
ENSMUST00000127934	70.7427	12.5603	2.4937	0.0091201	1	Esr1	estrogen receptor 1 (alpha) [Source:MGI Symbol;Acc:MGI:1352467]
ENSMUST00000135531	1418.2	372.009	1.9307	0.0091372	1	Nrg4	neuregulin 4 [Source:MGI Symbol;Acc:MGI:1933833]
ENSMUST00000138774	12.5954	0	Inf	0.010266	1	Cfap61	cilia and flagella associated protein 61 [Source:MGI Symbol;Acc:MGI:1926024]
ENSMUST00000188842	12.5954	0	Inf	0.010266	1	Syt2	synaptotagmin II [Source:MGI Symbol;Acc:MGI:99666]
ENSMUST00000138112	106.644	23.5101	2.1815	0.01052	1	Ccdc170	coiled-coil domain containing 170 [Source:MGI Symbol;Acc:MGI:2685067]
ENSMUST00000065666	26.2418	2.14797	3.6108	0.010534	1	Retnlg	resistin like gamma [Source:MGI Symbol;Acc:MGI:2667763]
ENSMUST00000118199	12.4272	0	Inf	0.010705	1	Pef1	penta-EF hand domain containing 1 [Source:MGI Symbol;Acc:MGI:1915148]
ENSMUST00000124066	17.2645	0.583708	4.8864	0.01096	1	Ces1f	carboxylesterase 1F [Source:MGI Symbol;Acc:MGI:2142687]
ENSMUST00000147597	95.8579	19.9154	2.267	0.011493	1	Podn	podocan [Source:MGI Symbol;Acc:MGI:2674939]
ENSMUST00000123407	12.3346	0	Inf	0.011566	1	Keg1	kidney expressed gene 1 [Source:MGI Symbol;Acc:MGI:1928492]
ENSMUST00000043944	41.2266	4.36529	3.2394	0.011742	1	Ano5	anoctamin 5 [Source:MGI Symbol;Acc:MGI:3576659]
ENSMUST00000110896	30.1549	2.96477	3.3464	0.011979	1	Pdgfa	platelet derived growth factor, alpha [Source:MGI Symbol;Acc:MGI:97527]
ENSMUST00000112132	12.5784	0	Inf	0.012056	1	Pzp	PZP, alpha-2-macroglobulin like [Source:MGI Symbol;Acc:MGI:87854]
ENSMUST00000072453	24.223	1.58738	3.9317	0.012253	1	Lhb	luteinizing hormone beta [Source:MGI Symbol;Acc:MGI:96782]
ENSMUST00000098663	12.4102	0	Inf	0.012375	1	Erich4	glutamate rich 4 [Source:MGI Symbol;Acc:MGI:3646269]
ENSMUST00000216634	23.3818	1.9611	3.5756	0.012616	1	Olfr735	olfactory receptor 735 [Source:MGI Symbol;Acc:MGI:3030569]
ENSMUST00000027366	166.988	24.7951	2.7516	0.012836	1	Vil1	villin 1 [Source:MGI Symbol;Acc:MGI:98930]
ENSMUST00000112294	1130.71	326.788	1.7908	0.013034	1	Ap1s2	adaptor-related protein complex 1, sigma 2 subunit [Source:MGI Symbol;Acc:MGI:1889383]
ENSMUST00000114740	12.0737	0	Inf	0.013051	1	Maats1	MYCBP-associated, testis expressed 1 [Source:MGI Symbol;Acc:MGI:2443598]
ENSMUST00000066408	11.9054	0	Inf	0.01341	1	1700016K19Rik	RIKEN cDNA 1700016K19 gene [Source:MGI Symbol;Acc:MGI:1921480]
ENSMUST00000219158	11.9054	0	Inf	0.01341	1	Cdhr3	cadherin-related family member 3 [Source:MGI Symbol;Acc:MGI:1916014]
ENSMUST00000160236	58.1057	2.38106	4.609	0.013649	1	Spef2	sperm flagellar 2 [Source:MGI Symbol;Acc:MGI:2443727]
ENSMUST00000199314	18.5689	0.980552	4.2432	0.013968	1	Cfap69	cilia and flagella associated protein 69 [Source:MGI Symbol;Acc:MGI:2443778]
ENSMUST00000070139	86.4516	12.6778	2.7696	0.014572	1	Cndp1	carnosine dipeptidase 1 (metallopeptidase M20 family) [Source:MGI Symbol;Acc:MGI:2451097]
ENSMUST00000107071	34.2948	0	Inf	0.014591	1	Gm12695	predicted gene 12695 [Source:MGI Symbol;Acc:MGI:3650206]
ENSMUST00000144939	55.7578	12.6547	2.1395	0.015599	1	Nrg4	neuregulin 4 [Source:MGI Symbol;Acc:MGI:1933833]
ENSMUST00000112503	58.7787	6.88698	3.0933	0.015691	1	Trf	transferrin [Source:MGI Symbol;Acc:MGI:98821]
ENSMUST00000034749	56.0262	8.12375	2.7859	0.015874	1	Fam81a	family with sequence similarity 81, member A [Source:MGI Symbol;Acc:MGI:1924136]
ENSMUST00000145491	126.223	30.0465	2.0707	0.015993	1	Podn	podocan [Source:MGI Symbol;Acc:MGI:2674939]
ENSMUST00000229057	91.3741	2.38106	5.2621	0.016203	1	Scube1	signal peptide, CUB domain, EGF-like 1 [Source:MGI Symbol;Acc:MGI:1890616]
ENSMUST00000133879	11.7202	0	Inf	0.016258	1	Ces1f	carboxylesterase 1F [Source:MGI Symbol;Acc:MGI:2142687]
ENSMUST00000159129	11.7202	0	Inf	0.016258	1	Dcdc2a	doublecortin domain containing 2a [Source:MGI Symbol;Acc:MGI:2652818]
ENSMUST00000231603	48.4459	6.93321	2.8048	0.01626	1	Hunk	hormonally upregulated Neu-associated kinase [Source:MGI Symbol;Acc:MGI:1347352]
ENSMUST00000059279	14.3119	0.396844	5.1725	0.016776	1	Gm884	predicted gene 884 [Source:MGI Symbol;Acc:MGI:2685730]
ENSMUST00000183184	21.758	1.77424	3.6163	0.016958	1	Zfp532	zinc finger protein 532 [Source:MGI Symbol;Acc:MGI:3036282]
ENSMUST00000153455	547.399	131.095	2.062	0.017467	1	Slc1a3	solute carrier family 1 (glial high affinity glutamate transporter), member 3 [Source:MGI Symbol;Acc:MGI:99917]
ENSMUST00000230475	14.5557	0.396844	5.1969	0.017522	1	Fam227a	family with sequence similarity 227, member A [Source:MGI Symbol;Acc:MGI:1922979]
ENSMUST00000099992	80.0979	15.0107	2.4158	0.017572	1	Pde11a	phosphodiesterase 11A [Source:MGI Symbol;Acc:MGI:3036251]
ENSMUST00000230018	47.6388	6.86386	2.795	0.017737	1	Mettl7a1	methyltransferase like 7A1 [Source:MGI Symbol;Acc:MGI:1916523]
ENSMUST00000142096	57.3721	10.3892	2.4653	0.017759	1	Crat	carnitine acetyltransferase [Source:MGI Symbol;Acc:MGI:109501]
ENSMUST00000177173	47.0585	1.56426	4.9109	0.017787	1	Cdhr4	cadherin-related family member 4 [Source:MGI Symbol;Acc:MGI:1916648]
ENSMUST00000067705	14.2192	0.583708	4.6065	0.017835	1	Cfap54	cilia and flagella associated protein 54 [Source:MGI Symbol;Acc:MGI:1922208]
ENSMUST00000005452	213.903	35.2729	2.6003	0.017985	1	Fgfr4	fibroblast growth factor receptor 4 [Source:MGI Symbol;Acc:MGI:95525]
ENSMUST00000056745	11.4593	0	Inf	0.018439	1	Fbxw15	F-box and WD-40 domain protein 15 [Source:MGI Symbol;Acc:MGI:3505701]
ENSMUST00000134937	24.0547	1.98422	3.5997	0.018552	1	Fermt1	fermitin family member 1 [Source:MGI Symbol;Acc:MGI:2443583]
ENSMUST00000200300	29.2967	3.17475	3.206	0.018607	1	Ccdc39	coiled-coil domain containing 39 [Source:MGI Symbol;Acc:MGI:1289263]
ENSMUST00000231525	53.2002	10.4123	2.3531	0.018894	1	Tst	thiosulfate sulfurtransferase, mitochondrial [Source:MGI Symbol;Acc:MGI:98852]
ENSMUST00000141835	11.2911	0	Inf	0.018932	1	Spag6l	sperm associated antigen 6-like [Source:MGI Symbol;Acc:MGI:1354388]
ENSMUST00000156737	24.2986	2.17108	3.4844	0.01923	1	Ces1f	carboxylesterase 1F [Source:MGI Symbol;Acc:MGI:2142687]
ENSMUST00000126359	16.1966	1.16742	3.7943	0.019569	1	Trf	transferrin [Source:MGI Symbol;Acc:MGI:98821]
ENSMUST00000137768	10.5425	0	Inf	0.019743	1	Pde6h	phosphodiesterase 6H, cGMP-specific, cone, gamma [Source:MGI Symbol;Acc:MGI:1925850]
ENSMUST00000203333	58.9884	14.0321	2.0717	0.019856	1	Klb	klotho beta [Source:MGI Symbol;Acc:MGI:1932466]
ENSMUST00000086195	23.4914	0	Inf	0.020013	1	Zfp648	zinc finger protein 648 [Source:MGI Symbol;Acc:MGI:2685049]
ENSMUST00000154528	47.8826	8.66122	2.4669	0.020036	1	Pfkfb1	6-phosphofructo-2-kinase/fructose-2,6-biphosphatase 1 [Source:MGI Symbol;Acc:MGI:107816]
ENSMUST00000195575	6745.89	2147.36	1.6514	0.020068	1	Car3	carbonic anhydrase 3 [Source:MGI Symbol;Acc:MGI:88270]
ENSMUST00000135528	476.442	137.393	1.794	0.020429	1	Art3	ADP-ribosyltransferase 3 [Source:MGI Symbol;Acc:MGI:1202729]
ENSMUST00000060574	10.7863	0	Inf	0.020541	1	A2ml1	alpha-2-macroglobulin like 1 [Source:MGI Symbol;Acc:MGI:3039594]
ENSMUST00000114284	10.6181	0	Inf	0.021124	1	Rgs12	regulator of G-protein signaling 12 [Source:MGI Symbol;Acc:MGI:1918979]
ENSMUST00000120452	10.6181	0	Inf	0.021124	1	Dnaja4	DnaJ heat shock protein family (Hsp40) member A4 [Source:MGI Symbol;Acc:MGI:1927638]
ENSMUST00000189542	115.57	32.2195	1.8428	0.021206	1	Nabp1	nucleic acid binding protein 1 [Source:MGI Symbol;Acc:MGI:1923258]
ENSMUST00000209419	59.6784	13.1209	2.1853	0.021255	1	Ddhd2	DDHD domain containing 2 [Source:MGI Symbol;Acc:MGI:1919358]
ENSMUST00000090061	15.0019	0	Inf	0.021517	1	1700123L14Rik	RIKEN cDNA 1700123L14 gene [Source:MGI Symbol;Acc:MGI:1925732]
ENSMUST00000052277	74.6728	1.19053	5.9709	0.022	1	Iqub	IQ motif and ubiquitin domain containing [Source:MGI Symbol;Acc:MGI:3041159]
ENSMUST00000166381	22.8015	0.583708	5.2877	0.022029	1	Cdr1	cerebellar degeneration related antigen 1 [Source:MGI Symbol;Acc:MGI:88359]
ENSMUST00000163705	62.8675	15.2458	2.0439	0.022199	1	Mfsd4b1	major facilitator superfamily domain containing 4B1 [Source:MGI Symbol;Acc:MGI:2143575]
ENSMUST00000207721	35.3628	6.07018	2.5424	0.022684	1	Vwa3a	von Willebrand factor A domain containing 3A [Source:MGI Symbol;Acc:MGI:3041229]
ENSMUST00000025002	24.4082	2.38106	3.3577	0.0229	1	Tekt4	tektin 4 [Source:MGI Symbol;Acc:MGI:1919090]
ENSMUST00000029485	13.5293	0.396844	5.0914	0.022986	1	1700013F07Rik	RIKEN cDNA 1700013F07 gene [Source:MGI Symbol;Acc:MGI:1922754]
ENSMUST00000069293	802.792	165.411	2.279	0.023277	1	Dnah7b	dynein, axonemal, heavy chain 7B [Source:MGI Symbol;Acc:MGI:2684953]
ENSMUST00000159400	34.4876	4.36529	2.9819	0.023314	1	Mgst2	microsomal glutathione S-transferase 2 [Source:MGI Symbol;Acc:MGI:2448481]
ENSMUST00000221096	45.4592	9.94615	2.1924	0.023347	1	Lhfpl2	lipoma HMGIC fusion partner-like 2 [Source:MGI Symbol;Acc:MGI:2145236]
ENSMUST00000041416	483.376	160.023	1.5949	0.023641	1	Vnn1	vanin 1 [Source:MGI Symbol;Acc:MGI:108395]
ENSMUST00000167941	28.497	4.29594	2.7298	0.023831	1	Slc15a2	solute carrier family 15 (H+/peptide transporter), member 2 [Source:MGI Symbol;Acc:MGI:1890457]
ENSMUST00000157065	151.574	26.0318	2.5417	0.023926	1	Slc1a3	solute carrier family 1 (glial high affinity glutamate transporter), member 3 [Source:MGI Symbol;Acc:MGI:99917]
ENSMUST00000085989	11.4007	0	Inf	0.023956	1	Cldn9	claudin 9 [Source:MGI Symbol;Acc:MGI:1913100]
ENSMUST00000108691	10.3572	0	Inf	0.023981	1	Dnah9	dynein, axonemal, heavy chain 9 [Source:MGI Symbol;Acc:MGI:1289279]
ENSMUST00000211886	1972.86	628.145	1.6511	0.024037	1	Slc27a1	solute carrier family 27 (fatty acid transporter), member 1 [Source:MGI Symbol;Acc:MGI:1347098]
ENSMUST00000109769	13.6049	0.583708	4.5427	0.024067	1	Cdc14b	CDC14 cell division cycle 14B [Source:MGI Symbol;Acc:MGI:2441808]
ENSMUST00000208602	25.637	0	Inf	0.024177	1	Qrich2	glutamine rich 2 [Source:MGI Symbol;Acc:MGI:2684912]
ENSMUST00000171515	29.9185	3.92221	2.9313	0.024251	1	Gm17268	predicted gene, 17268 [Source:MGI Symbol;Acc:MGI:4936902]
ENSMUST00000221860	25.6445	3.50225	2.8723	0.024469	1	Acot4	acyl-CoA thioesterase 4 [Source:MGI Symbol;Acc:MGI:2159621]
ENSMUST00000118663	60.6293	12.2328	2.3093	0.024699	1	Akr1c19	aldo-keto reductase family 1, member C19 [Source:MGI Symbol;Acc:MGI:2653678]
ENSMUST00000162967	10.6011	0	Inf	0.025136	1	Fgfr4	fibroblast growth factor receptor 4 [Source:MGI Symbol;Acc:MGI:95525]
ENSMUST00000044668	1034.02	338.807	1.6097	0.025245	1	Acss3	acyl-CoA synthetase short-chain family member 3 [Source:MGI Symbol;Acc:MGI:2685720]
ENSMUST00000097742	1016.1	328.001	1.6313	0.025285	1	Tmem88b	transmembrane protein 88B [Source:MGI Symbol;Acc:MGI:2444329]
ENSMUST00000095500	29.0773	3.54848	3.0346	0.0253	1	Ccdc78	coiled-coil domain containing 78 [Source:MGI Symbol;Acc:MGI:2685784]
ENSMUST00000087938	22.17	2.54481	3.123	0.025314	1	Rtkn	rhotekin [Source:MGI Symbol;Acc:MGI:107371]
ENSMUST00000025402	10.0208	0	Inf	0.025387	1	Gnal	guanine nucleotide binding protein, alpha stimulating, olfactory type [Source:MGI Symbol;Acc:MGI:95774]
ENSMUST00000221981	10.0208	0	Inf	0.025387	1	Ak7	adenylate kinase 7 [Source:MGI Symbol;Acc:MGI:1926051]
ENSMUST00000229825	13.2684	0.396844	5.0633	0.025589	1	Efcab1	EF-hand calcium binding domain 1 [Source:MGI Symbol;Acc:MGI:1914043]
ENSMUST00000029075	26.4952	0	Inf	0.025708	1	Dok5	docking protein 5 [Source:MGI Symbol;Acc:MGI:1924079]
ENSMUST00000134170	33.9999	5.50958	2.6255	0.026095	1	Slc18b1	solute carrier family 18, subfamily B, member 1 [Source:MGI Symbol;Acc:MGI:1923556]
ENSMUST00000177203	847.925	277.313	1.6124	0.026119	1	Sik2	salt inducible kinase 2 [Source:MGI Symbol;Acc:MGI:2445031]
ENSMUST00000155664	16.3307	0.980552	4.0579	0.026172	1	Nek1	NIMA (never in mitosis gene a)-related expressed kinase 1 [Source:MGI Symbol;Acc:MGI:97303]
ENSMUST00000163209	17.9716	1.75112	3.3594	0.026179	1	Cfap54	cilia and flagella associated protein 54 [Source:MGI Symbol;Acc:MGI:1922208]
ENSMUST00000109275	9.68429	0	Inf	0.026925	1	Slc26a3	solute carrier family 26, member 3 [Source:MGI Symbol;Acc:MGI:107181]
ENSMUST00000147026	9.68429	0	Inf	0.026925	1	Slc7a9	solute carrier family 7 (cationic amino acid transporter, y+ system), member 9 [Source:MGI Symbol;Acc:MGI:1353656]
ENSMUST00000137675	92.6859	25.2844	1.8741	0.027034	1	Nrg4	neuregulin 4 [Source:MGI Symbol;Acc:MGI:1933833]
ENSMUST00000149324	43.7427	9.75929	2.1642	0.028059	1	Gpx3	glutathione peroxidase 3 [Source:MGI Symbol;Acc:MGI:105102]
ENSMUST00000125997	864.152	221.776	1.9622	0.02854	1	Slc1a3	solute carrier family 1 (glial high affinity glutamate transporter), member 3 [Source:MGI Symbol;Acc:MGI:99917]
ENSMUST00000117565	133.232	27.5961	2.2714	0.028577	1	Adrb3	adrenergic receptor, beta 3 [Source:MGI Symbol;Acc:MGI:87939]
ENSMUST00000061234	10.3402	0	Inf	0.028664	1	Pdik1l	PDLIM1 interacting kinase 1 like [Source:MGI Symbol;Acc:MGI:2385213]
ENSMUST00000232637	9.75989	0	Inf	0.028863	1	Lrrc74b	leucine rich repeat containing 74B [Source:MGI Symbol;Acc:MGI:1921935]
ENSMUST00000183856	22.7844	2.56793	3.1494	0.029154	1	Tex9	testis expressed gene 9 [Source:MGI Symbol;Acc:MGI:1201610]
ENSMUST00000080929	58.6764	10.5048	2.4817	0.029253	1	Nxf3	nuclear RNA export factor 3 [Source:MGI Symbol;Acc:MGI:2685230]
ENSMUST00000034521	20.1001	1.58738	3.6625	0.029606	1	Jhy	junctional cadherin complex regulator [Source:MGI Symbol;Acc:MGI:1918239]
ENSMUST00000128389	109.134	30.1871	1.8541	0.030247	1	Mfng	MFNG O-fucosylpeptide 3-beta-N-acetylglucosaminyltransferase [Source:MGI Symbol;Acc:MGI:1095404]
ENSMUST00000153307	19.0907	2.14797	3.1518	0.030452	1	Whrn	whirlin [Source:MGI Symbol;Acc:MGI:2682003]
ENSMUST00000077530	9.42341	0	Inf	0.030601	1	Rdh19	retinol dehydrogenase 19 [Source:MGI Symbol;Acc:MGI:2678390]
ENSMUST00000224277	9.42341	0	Inf	0.030601	1	Gm38655	predicted gene, 38655 [Source:MGI Symbol;Acc:MGI:5621540]
ENSMUST00000111727	25.4933	2.77791	3.198	0.031143	1	Casc1	cancer susceptibility candidate 1 [Source:MGI Symbol;Acc:MGI:2444480]
ENSMUST00000197458	21.3874	2.91854	2.8734	0.031166	1	Abcb4	ATP-binding cassette, sub-family B (MDR/TAP), member 4 [Source:MGI Symbol;Acc:MGI:97569]
ENSMUST00000222323	27.2853	3.92221	2.7984	0.031351	1	Clmn	calmin [Source:MGI Symbol;Acc:MGI:2136957]
ENSMUST00000073151	9.25517	0	Inf	0.031532	1	Nlrp9b	NLR family, pyrin domain containing 9B [Source:MGI Symbol;Acc:MGI:2675377]
ENSMUST00000112682	48.9091	11.7435	2.0582	0.031562	1	Slc25a18	solute carrier family 25 (mitochondrial carrier), member 18 [Source:MGI Symbol;Acc:MGI:1919053]
ENSMUST00000215119	102.916	29.2066	1.8171	0.032189	1	Calml4	calmodulin-like 4 [Source:MGI Symbol;Acc:MGI:1922850]
ENSMUST00000212225	142.292	43.6586	1.7045	0.032553	1	Slc27a1	solute carrier family 27 (fatty acid transporter), member 1 [Source:MGI Symbol;Acc:MGI:1347098]
ENSMUST00000211346	188.164	59.5112	1.6608	0.03262	1	Adrb3	adrenergic receptor, beta 3 [Source:MGI Symbol;Acc:MGI:87939]
ENSMUST00000163199	77.584	2.38106	5.0261	0.032629	1	Nme9	NME/NM23 family member 9 [Source:MGI Symbol;Acc:MGI:4359686]
ENSMUST00000038447	207.995	62.684	1.7304	0.032802	1	Efhc1	EF-hand domain (C-terminal) containing 1 [Source:MGI Symbol;Acc:MGI:1919127]
ENSMUST00000037374	9.49901	0	Inf	0.032877	1	Gab3	growth factor receptor bound protein 2-associated protein 3 [Source:MGI Symbol;Acc:MGI:2387324]
ENSMUST00000058440	14.5557	0.793688	4.1969	0.033686	1	Dnah10	dynein, axonemal, heavy chain 10 [Source:MGI Symbol;Acc:MGI:1860299]
ENSMUST00000100723	13.1172	0	Inf	0.03371	1	1700024G13Rik	RIKEN cDNA 1700024G13 gene [Source:MGI Symbol;Acc:MGI:1914335]
ENSMUST00000200506	22.0944	2.56793	3.105	0.033862	1	Ttf2	transcription termination factor, RNA polymerase II [Source:MGI Symbol;Acc:MGI:1921294]
ENSMUST00000209389	15.1701	0.980552	3.9515	0.034	1	N4bp1	NEDD4 binding protein 1 [Source:MGI Symbol;Acc:MGI:2136825]
ENSMUST00000095529	14.2192	0.793688	4.1631	0.034799	1	Fgf14	fibroblast growth factor 14 [Source:MGI Symbol;Acc:MGI:109189]
ENSMUST00000136465	646.983	227.421	1.5084	0.034931	1	Pla2g16	phospholipase A2, group XVI [Source:MGI Symbol;Acc:MGI:2179715]
ENSMUST00000154453	47.3439	9.66489	2.2924	0.03563	1	Acvr1c	activin A receptor, type IC [Source:MGI Symbol;Acc:MGI:2661081]
ENSMUST00000028726	95.3532	25.8912	1.8808	0.035831	1	Ankef1	ankyrin repeat and EF-hand domain containing 1 [Source:MGI Symbol;Acc:MGI:2441685]
ENSMUST00000057320	8.9943	0	Inf	0.035895	1	Tmc5	transmembrane channel-like gene family 5 [Source:MGI Symbol;Acc:MGI:1921674]
ENSMUST00000213442	84.8277	17.1837	2.3035	0.035924	1	Ddo	D-aspartate oxidase [Source:MGI Symbol;Acc:MGI:1925528]
ENSMUST00000016670	34.7655	5.92954	2.5517	0.036056	1	Dyrk3	dual-specificity tyrosine-(Y)-phosphorylation regulated kinase 3 [Source:MGI Symbol;Acc:MGI:1330300]
ENSMUST00000062829	108.066	30.6533	1.8178	0.03617	1	Hoxa6	homeobox A6 [Source:MGI Symbol;Acc:MGI:96178]
ENSMUST00000127303	9.40638	0	Inf	0.036486	1	Cfap44	cilia and flagella associated protein 44 [Source:MGI Symbol;Acc:MGI:1277238]
ENSMUST00000112398	26.4612	4.50592	2.554	0.036864	1	Adgrg2	adhesion G protein-coupled receptor G2 [Source:MGI Symbol;Acc:MGI:2446854]
ENSMUST00000044806	8.82606	0	Inf	0.036998	1	Pih1h3b	PIH1 domain containing 3B [Source:MGI Symbol;Acc:MGI:3607720]
ENSMUST00000060598	8.82606	0	Inf	0.036998	1	Defb29	defensin beta 29 [Source:MGI Symbol;Acc:MGI:1922650]
ENSMUST00000027151	22.7844	3.89909	2.5468	0.037295	1	Myl1	myosin, light polypeptide 1 [Source:MGI Symbol;Acc:MGI:97269]
ENSMUST00000210960	87.3683	25.3075	1.7875	0.037864	1	Plat	plasminogen activator, tissue [Source:MGI Symbol;Acc:MGI:97610]
ENSMUST00000136355	134.3	43.4718	1.6273	0.037883	1	Wdr78	WD repeat domain 78 [Source:MGI Symbol;Acc:MGI:2385328]
ENSMUST00000112590	23.8694	3.71223	2.6848	0.038067	1	Acpp	acid phosphatase, prostate [Source:MGI Symbol;Acc:MGI:1928480]
ENSMUST00000136967	8.65783	0	Inf	0.038156	1	Erich2	glutamate rich 2 [Source:MGI Symbol;Acc:MGI:1913998]
ENSMUST00000048893	9.08694	0	Inf	0.03838	1	1700013G24Rik	RIKEN cDNA 1700013G24 gene [Source:MGI Symbol;Acc:MGI:1916630]
ENSMUST00000147909	9.08694	0	Inf	0.03838	1	Etnk2	ethanolamine kinase 2 [Source:MGI Symbol;Acc:MGI:2443760]
ENSMUST00000216047	9.08694	0	Inf	0.03838	1	Ccdc153	coiled-coil domain containing 153 [Source:MGI Symbol;Acc:MGI:2448587]
ENSMUST00000132914	9.0699	0	Inf	0.03861	1	Acsbg1	acyl-CoA synthetase bubblegum family member 1 [Source:MGI Symbol;Acc:MGI:2385656]
ENSMUST00000194199	34.7144	6.46702	2.4244	0.038817	1	Atrip	ATR interacting protein [Source:MGI Symbol;Acc:MGI:1925349]
ENSMUST00000186755	42.3287	9.75929	2.1168	0.039457	1	Slc40a1	solute carrier family 40 (iron-regulated transporter), member 1 [Source:MGI Symbol;Acc:MGI:1315204]
ENSMUST00000141905	14.4045	0	Inf	0.03985	1	Slc7a9	solute carrier family 7 (cationic amino acid transporter, y+ system), member 9 [Source:MGI Symbol;Acc:MGI:1353656]
ENSMUST00000199659	14.034	0.980552	3.8392	0.040281	1	Med12l	mediator complex subunit 12-like [Source:MGI Symbol;Acc:MGI:2139916]
ENSMUST00000216880	13.6975	1.16742	3.5525	0.040845	1	Elmod1	ELMO/CED-12 domain containing 1 [Source:MGI Symbol;Acc:MGI:3583900]
ENSMUST00000030614	8.73343	0	Inf	0.040938	1	CK137956	cDNA sequence CK137956 [Source:MGI Symbol;Acc:MGI:3616080]
ENSMUST00000156251	8.73343	0	Inf	0.040938	1	Pbx4	pre B cell leukemia homeobox 4 [Source:MGI Symbol;Acc:MGI:1931321]
ENSMUST00000001497	19.1833	2.35795	3.0242	0.041033	1	Cideb	cell death-inducing DNA fragmentation factor, alpha subunit-like effector B [Source:MGI Symbol;Acc:MGI:1270844]
ENSMUST00000173614	96.8673	29.0428	1.7378	0.041185	1	Itgb1bp1	integrin beta 1 binding protein 1 [Source:MGI Symbol;Acc:MGI:1306802]
ENSMUST00000124265	16.0869	1.19053	3.7562	0.041511	1	Podn	podocan [Source:MGI Symbol;Acc:MGI:2674939]
ENSMUST00000116317	9.1455	0	Inf	0.041747	1	Tctex1d1	Tctex1 domain containing 1 [Source:MGI Symbol;Acc:MGI:1914594]
ENSMUST00000208777	9.1455	0	Inf	0.041747	1	Dnah2	dynein, axonemal, heavy chain 2 [Source:MGI Symbol;Acc:MGI:107731]
ENSMUST00000106529	15.4139	1.75112	3.1379	0.041869	1	Acsm3	acyl-CoA synthetase medium-chain family member 3 [Source:MGI Symbol;Acc:MGI:99538]
ENSMUST00000127054	11.5519	0.583708	4.3067	0.042135	1	Lgals3bp	lectin, galactoside-binding, soluble, 3 binding protein [Source:MGI Symbol;Acc:MGI:99554]
ENSMUST00000025914	8.97726	0	Inf	0.042921	1	Vegfb	vascular endothelial growth factor B [Source:MGI Symbol;Acc:MGI:106199]
ENSMUST00000166193	31.0472	0	Inf	0.043036	1	Igfn1	immunoglobulin-like and fibronectin type III domain containing 1 [Source:MGI Symbol;Acc:MGI:3045352]
ENSMUST00000078626	685.643	33.3118	4.3634	0.043197	1	Trank1	tetratricopeptide repeat and ankyrin repeat containing 1 [Source:MGI Symbol;Acc:MGI:1341834]
ENSMUST00000125048	85.8691	20.9172	2.0375	0.043516	1	Rasa4	RAS p21 protein activator 4 [Source:MGI Symbol;Acc:MGI:1858600]
ENSMUST00000034746	50.1208	12.9572	1.9517	0.043585	1	Mns1	meiosis-specific nuclear structural protein 1 [Source:MGI Symbol;Acc:MGI:107933]
ENSMUST00000108880	22.0944	3.52536	2.6478	0.043757	1	Ccdc69	coiled-coil domain containing 69 [Source:MGI Symbol;Acc:MGI:1196234]
ENSMUST00000100308	19.8392	2.73168	2.8605	0.044124	1	Slc15a2	solute carrier family 15 (H+/peptide transporter), member 2 [Source:MGI Symbol;Acc:MGI:1890457]
ENSMUST00000058659	146.357	45.8047	1.6759	0.0443	1	Tst	thiosulfate sulfurtransferase, mitochondrial [Source:MGI Symbol;Acc:MGI:98852]
ENSMUST00000124729	8.22871	0	Inf	0.044873	1	Cyp2j8	cytochrome P450, family 2, subfamily j, polypeptide 8 [Source:MGI Symbol;Acc:MGI:2449817]
ENSMUST00000131028	8.22871	0	Inf	0.044873	1	Aire	autoimmune regulator (autoimmune polyendocrinopathy candidiasis ectodermal dystrophy) [Source:MGI Symbol;Acc:MGI:1338803]
ENSMUST00000088448	2208.11	380.764	2.5358	0.044878	1	Pkhd1	polycystic kidney and hepatic disease 1 [Source:MGI Symbol;Acc:MGI:2155808]
ENSMUST00000161757	44.7106	12.6778	1.8183	0.044924	1	St6galnac5	ST6 (alpha-N-acetyl-neuraminyl-2,3-beta-galactosyl-1,3)-N-acetylgalactosaminide alpha-2,6-sialyltransferase 5 [Source:MGI Symbol;Acc:MGI:1349471]
ENSMUST00000047786	15.0019	0.396844	5.2404	0.044955	1	2019-03-04	membrane-associated ring finger (C3HC4) 4 [Source:MGI Symbol;Acc:MGI:2683550]
ENSMUST00000185819	190.082	65.0439	1.5471	0.044966	1	Acad11	acyl-Coenzyme A dehydrogenase family, member 11 [Source:MGI Symbol;Acc:MGI:2143169]
ENSMUST00000231806	35.7919	6.34951	2.4949	0.045291	1	P2rx6	purinergic receptor P2X, ligand-gated ion channel, 6 [Source:MGI Symbol;Acc:MGI:1337113]
ENSMUST00000169627	15.6578	1.3774	3.5069	0.045384	1	Tns2	tensin 2 [Source:MGI Symbol;Acc:MGI:2387586]
ENSMUST00000042603	227.028	74.8937	1.6	0.04558	1	Inhba	inhibin beta-A [Source:MGI Symbol;Acc:MGI:96570]
ENSMUST00000138315	9.94516	0	Inf	0.045689	1	Acsbg1	acyl-CoA synthetase bubblegum family member 1 [Source:MGI Symbol;Acc:MGI:2385656]
ENSMUST00000023478	87.0659	11.8591	2.8761	0.046196	1	Igsf11	immunoglobulin superfamily, member 11 [Source:MGI Symbol;Acc:MGI:2388477]
ENSMUST00000163964	21.2948	3.12852	2.7669	0.046312	1	Slc15a2	solute carrier family 15 (H+/peptide transporter), member 2 [Source:MGI Symbol;Acc:MGI:1890457]
ENSMUST00000029078	167.476	54.5391	1.6186	0.046449	1	Car2	carbonic anhydrase 2 [Source:MGI Symbol;Acc:MGI:88269]
ENSMUST00000061295	96.9355	8.33373	3.54	0.046574	1	Dnajc22	DnaJ heat shock protein family (Hsp40) member C22 [Source:MGI Symbol;Acc:MGI:1920028]
ENSMUST00000189779	231.738	79.2147	1.5487	0.04673	1	2700081O15Rik	RIKEN cDNA 2700081O15 gene [Source:MGI Symbol;Acc:MGI:1919667]
ENSMUST00000099690	8.47255	0	Inf	0.046785	1	Accsl	1-aminocyclopropane-1-carboxylate synthase (non-functional)-like [Source:MGI Symbol;Acc:MGI:3584519]
ENSMUST00000168386	23.5915	2.77791	3.0862	0.047716	1	Prr36	proline rich 36 [Source:MGI Symbol;Acc:MGI:3605626]
ENSMUST00000151988	11.1228	0.583708	4.2521	0.04814	1	Naa60	N(alpha)-acetyltransferase 60, NatF catalytic subunit [Source:MGI Symbol;Acc:MGI:1922013]
ENSMUST00000140865	36.1114	7.28382	2.3097	0.048198	1	Fam53b	family with sequence similarity 53, member B [Source:MGI Symbol;Acc:MGI:1925188]
ENSMUST00000212318	8.30432	0	Inf	0.048199	1	Cdh16	cadherin 16 [Source:MGI Symbol;Acc:MGI:106671]
ENSMUST00000154431	36.0528	8.42812	2.0968	0.048735	1	Acad11	acyl-Coenzyme A dehydrogenase family, member 11 [Source:MGI Symbol;Acc:MGI:2143169]
ENSMUST00000051907	10.3743	0	Inf	0.048922	1	Spata21	spermatogenesis associated 21 [Source:MGI Symbol;Acc:MGI:3607787]
ENSMUST00000120230	92.6689	30.9115	1.5839	0.049324	1	Mgst1	microsomal glutathione S-transferase 1 [Source:MGI Symbol;Acc:MGI:1913850]
ENSMUST00000123849	18.3251	2.17108	3.0773	0.049336	1	Ntan1	N-terminal Asn amidase [Source:MGI Symbol;Acc:MGI:108471]
ENSMUST00000102963	48.3874	10.5048	2.2036	0.049452	1	Dnaic1	dynein, axonemal, intermediate chain 1 [Source:MGI Symbol;Acc:MGI:1916172]

## Sheet: TableS4. HFD+P_vs_HFD+Met.down
Supplemental Table 4 The de-genes with down-regulated expression of HFD+P_vs_HFD+Met
gene_id	readcount_HFD+P	readcount_HFD+Met	log2Fold Change	pval	padj	gene_name	gene_description
ENSMUST00000095712	33.0485	331.213	-3.3251	1.3433e-09	3.332e-05	Slc5a7	solute carrier family 5 (choline transporter), member 7 [Source:MGI Symbol;Acc:MGI:1927126]
ENSMUST00000018966	1331.23	9022.87	-2.7608	2.0523e-09	3.3937e-05	Sfrp5	secreted frizzled-related sequence protein 5 [Source:MGI Symbol;Acc:MGI:1860298]
ENSMUST00000031263	160.622	969.673	-2.5938	3.3745e-08	0.000279	Slc10a6	solute carrier family 10 (sodium/bile acid cotransporter family), member 6 [Source:MGI Symbol;Acc:MGI:1923000]
ENSMUST00000041388	26.9999	221.992	-3.0395	5.9877e-08	0.00042434	Serpine1	serine (or cysteine) peptidase inhibitor, clade E, member 1 [Source:MGI Symbol;Acc:MGI:97608]
ENSMUST00000069789	9852.03	64147.6	-2.7029	1.6253e-07	0.0010078	Lep	leptin [Source:MGI Symbol;Acc:MGI:104663]
ENSMUST00000133023	55.5319	353.69	-2.6711	2.1203e-07	0.0011687	Tsc22d3	TSC22 domain family, member 3 [Source:MGI Symbol;Acc:MGI:1196284]
ENSMUST00000224358	144.786	813.1	-2.4895	2.4297e-07	0.0012053	Aldh1a1	aldehyde dehydrogenase family 1, subfamily A1 [Source:MGI Symbol;Acc:MGI:1353450]
ENSMUST00000102486	317.038	2780.26	-3.1325	3.6781e-07	0.0015441	Hspb7	heat shock protein family, member 7 (cardiovascular) [Source:MGI Symbol;Acc:MGI:1352494]
ENSMUST00000096232	792.057	3475.8	-2.1337	2.258e-06	0.0074676	Cebpd	CCAAT/enhancer binding protein (C/EBP), delta [Source:MGI Symbol;Acc:MGI:103573]
ENSMUST00000067124	11.7231	106.553	-3.1841	3.2276e-06	0.0094187	Lpin1	lipin 1 [Source:MGI Symbol;Acc:MGI:1891340]
ENSMUST00000168064	1083.94	4585.42	-2.0808	3.4302e-06	0.0094537	Vgll3	vestigial like family member 3 [Source:MGI Symbol;Acc:MGI:1920819]
ENSMUST00000020692	1574.37	6471.27	-2.0393	4.3998e-06	0.011015	Btg2	B cell translocation gene 2, anti-proliferative [Source:MGI Symbol;Acc:MGI:108384]
ENSMUST00000023105	20.0828	132.657	-2.7237	4.6546e-06	0.011015	Endou	endonuclease, polyU-specific [Source:MGI Symbol;Acc:MGI:97746]
ENSMUST00000159090	417.262	1841.05	-2.1415	4.6628e-06	0.011015	Arrdc3	arrestin domain containing 3 [Source:MGI Symbol;Acc:MGI:2145242]
ENSMUST00000029846	1114.27	4568.98	-2.0358	5.4094e-06	0.011667	Cyr61	cysteine rich protein 61 [Source:MGI Symbol;Acc:MGI:88613]
ENSMUST00000002360	146.967	640.661	-2.1241	9.3572e-06	0.019341	Angptl4	angiopoietin-like 4 [Source:MGI Symbol;Acc:MGI:1888999]
ENSMUST00000025680	4.51653	61.4801	-3.7668	1.4151e-05	0.027001	Lipf	lipase, gastric [Source:MGI Symbol;Acc:MGI:1914967]
ENSMUST00000224807	92.7977	404.235	-2.123	1.6099e-05	0.028374	Aldh1a1	aldehyde dehydrogenase family 1, subfamily A1 [Source:MGI Symbol;Acc:MGI:1353450]
ENSMUST00000225249	19.6486	122.555	-2.6409	1.7081e-05	0.028374	Aldh1a1	aldehyde dehydrogenase family 1, subfamily A1 [Source:MGI Symbol;Acc:MGI:1353450]
ENSMUST00000224907	42.5858	521.805	-3.6151	1.719e-05	0.028374	Mbd1	methyl-CpG binding domain protein 1 [Source:MGI Symbol;Acc:MGI:1333811]
ENSMUST00000027667	4.65639	55.1219	-3.5653	1.9573e-05	0.029545	Pkp1	plakophilin 1 [Source:MGI Symbol;Acc:MGI:1328359]
ENSMUST00000048630	245.06	948.253	-1.9521	2.0593e-05	0.030047	Crtac1	cartilage acidic protein 1 [Source:MGI Symbol;Acc:MGI:1920082]
ENSMUST00000108492	173.952	982.568	-2.4979	4.2624e-05	0.057148	Hif3a	hypoxia inducible factor 3, alpha subunit [Source:MGI Symbol;Acc:MGI:1859778]
ENSMUST00000029188	79.9068	321.653	-2.0091	4.567e-05	0.059621	Wisp2	WNT1 inducible signaling pathway protein 2 [Source:MGI Symbol;Acc:MGI:1328326]
ENSMUST00000060972	370.945	1779.06	-2.2618	5.2841e-05	0.067214	Kcna5	potassium voltage-gated channel, shaker-related subfamily, member 5 [Source:MGI Symbol;Acc:MGI:96662]
ENSMUST00000048432	11187.1	39366.1	-1.8151	5.6644e-05	0.06728	Prelp	proline arginine-rich end leucine-rich repeat [Source:MGI Symbol;Acc:MGI:2151110]
ENSMUST00000102517	384.035	1362.29	-1.8267	8.7184e-05	0.092022	Dll4	delta like canonical Notch ligand 4 [Source:MGI Symbol;Acc:MGI:1859388]
ENSMUST00000067087	153.279	581.313	-1.9232	9.8373e-05	0.099593	Alkal2	ALK and LTK ligand 2 [Source:MGI Symbol;Acc:MGI:3697448]
ENSMUST00000053959	3.42359	45.1791	-3.7221	0.00010817	0.10732	Ints6	integrator complex subunit 6 [Source:MGI Symbol;Acc:MGI:1202397]
ENSMUST00000021209	39.616	519.97	-3.7143	0.00012372	0.11617	Doc2b	double C2, beta [Source:MGI Symbol;Acc:MGI:1100497]
ENSMUST00000041133	198.146	749.034	-1.9185	0.00012411	0.11617	Fam110c	family with sequence similarity 110, member C [Source:MGI Symbol;Acc:MGI:1918813]
ENSMUST00000069520	189.148	667.467	-1.8192	0.00013963	0.12827	Syp	synaptophysin [Source:MGI Symbol;Acc:MGI:98467]
ENSMUST00000094894	456.164	1563.26	-1.7769	0.00015105	0.13624	Trabd2b	TraB domain containing 2B [Source:MGI Symbol;Acc:MGI:3650152]
ENSMUST00000059155	1726.05	5766.7	-1.7403	0.00017178	0.14977	Insig1	insulin induced gene 1 [Source:MGI Symbol;Acc:MGI:1916289]
ENSMUST00000224047	13.1804	83.0187	-2.655	0.00017209	0.14977	Mbd1	methyl-CpG binding domain protein 1 [Source:MGI Symbol;Acc:MGI:1333811]
ENSMUST00000050536	45.8548	184.781	-2.0107	0.00019989	0.16702	Gpr1	G protein-coupled receptor 1 [Source:MGI Symbol;Acc:MGI:2385324]
ENSMUST00000224332	963.124	3022.61	-1.65	0.00020333	0.16702	Mbd1	methyl-CpG binding domain protein 1 [Source:MGI Symbol;Acc:MGI:1333811]
ENSMUST00000097014	3431.89	10889.8	-1.6659	0.00020537	0.16702	Tuba1a	tubulin, alpha 1A [Source:MGI Symbol;Acc:MGI:98869]
ENSMUST00000110855	8102.46	25678.7	-1.6641	0.00021855	0.1694	Lpgat1	lysophosphatidylglycerol acyltransferase 1 [Source:MGI Symbol;Acc:MGI:2446186]
ENSMUST00000167323	645.289	1964.26	-1.606	0.00022336	0.17047	Apold1	apolipoprotein L domain containing 1 [Source:MGI Symbol;Acc:MGI:2685921]
ENSMUST00000112995	21.0359	104.099	-2.307	0.00024274	0.17708	Tsc22d3	TSC22 domain family, member 3 [Source:MGI Symbol;Acc:MGI:1196284]
ENSMUST00000053306	128.106	473.855	-1.8871	0.00024976	0.17957	Oxtr	oxytocin receptor [Source:MGI Symbol;Acc:MGI:109147]
ENSMUST00000161441	48.7141	202.47	-2.0553	0.00025583	0.1813	Arrdc3	arrestin domain containing 3 [Source:MGI Symbol;Acc:MGI:2145242]
ENSMUST00000148590	42.5858	192.088	-2.1733	0.00028025	0.1923	Pde7a	phosphodiesterase 7A [Source:MGI Symbol;Acc:MGI:1202402]
ENSMUST00000039164	5.24027	46.3206	-3.1439	0.00028298	0.1923	Lpar3	lysophosphatidic acid receptor 3 [Source:MGI Symbol;Acc:MGI:1929469]
ENSMUST00000033169	626.468	2079.8	-1.7311	0.00030966	0.19841	Cdr2	cerebellar degeneration-related 2 [Source:MGI Symbol;Acc:MGI:1100885]
ENSMUST00000154145	5.09553	46.4703	-3.189	0.00031131	0.19841	Olfml3	olfactomedin-like 3 [Source:MGI Symbol;Acc:MGI:1914877]
ENSMUST00000030677	1303.5	3879.21	-1.5734	0.00037125	0.2246	Map3k6	mitogen-activated protein kinase kinase kinase 6 [Source:MGI Symbol;Acc:MGI:1855691]
ENSMUST00000048121	334.059	1023.99	-1.616	0.00040471	0.23345	Myrip	myosin VIIA and Rab interacting protein [Source:MGI Symbol;Acc:MGI:2384407]
ENSMUST00000187541	68.0683	272.173	-1.9995	0.00041998	0.23675	Cacna1e	calcium channel, voltage-dependent, R type, alpha 1E subunit [Source:MGI Symbol;Acc:MGI:106217]
ENSMUST00000233102	1.01813	24.3018	-4.5771	0.00043135	0.24043	Fkbp5	FK506 binding protein 5 [Source:MGI Symbol;Acc:MGI:104670]
ENSMUST00000072755	377.616	1190.07	-1.6561	0.00043643	0.24056	Col18a1	collagen, type XVIII, alpha 1 [Source:MGI Symbol;Acc:MGI:88451]
ENSMUST00000050149	396.145	1153.34	-1.5417	0.00046453	0.25048	Mical2	microtubule associated monooxygenase, calponin and LIM domain containing 2 [Source:MGI Symbol;Acc:MGI:2444947]
ENSMUST00000123198	21.545	98.8289	-2.1976	0.00048037	0.25464	Esam	endothelial cell-specific adhesion molecule [Source:MGI Symbol;Acc:MGI:1916774]
ENSMUST00000023611	8095.06	26240.3	-1.6967	0.00048645	0.25464	Adamts5	a disintegrin-like and metallopeptidase (reprolysin type) with thrombospondin type 1 motif, 5 (aggrecanase-2) [Source:MGI Symbol;Acc:MGI:1346321]
ENSMUST00000067384	6802.22	19743.9	-1.5373	0.00049856	0.25763	Rhob	ras homolog family member B [Source:MGI Symbol;Acc:MGI:107949]
ENSMUST00000219000	0.364315	21.0374	-5.8516	0.00052154	0.26408	Trdn	triadin [Source:MGI Symbol;Acc:MGI:1924007]
ENSMUST00000021413	371.915	1078.68	-1.5362	0.00052169	0.26408	Nfkbia	nuclear factor of kappa light polypeptide gene enhancer in B cells inhibitor, alpha [Source:MGI Symbol;Acc:MGI:104741]
ENSMUST00000037353	74.7658	258.625	-1.7904	0.00052912	0.26514	Eda2r	ectodysplasin A2 receptor [Source:MGI Symbol;Acc:MGI:2442860]
ENSMUST00000134218	234.337	752.46	-1.683	0.00054423	0.26998	Trp53inp2	transformation related protein 53 inducible nuclear protein 2 [Source:MGI Symbol;Acc:MGI:1915978]
ENSMUST00000068891	495.165	1431.86	-1.5319	0.00057917	0.27627	Rnf144b	ring finger protein 144B [Source:MGI Symbol;Acc:MGI:2384986]
ENSMUST00000057243	169.901	489.655	-1.5271	0.0007215	0.3193	Tmem252	transmembrane protein 252 [Source:MGI Symbol;Acc:MGI:3583948]
ENSMUST00000058651	1.01813	23.0431	-4.5003	0.00072656	0.3193	Lao1	L-amino acid oxidase 1 [Source:MGI Symbol;Acc:MGI:2140628]
ENSMUST00000115537	50.8853	184.74	-1.8602	0.00073819	0.3193	Col28a1	collagen, type XXVIII, alpha 1 [Source:MGI Symbol;Acc:MGI:2685312]
ENSMUST00000066529	10357.6	29944.2	-1.5316	0.00073887	0.3193	Npr3	natriuretic peptide receptor 3 [Source:MGI Symbol;Acc:MGI:97373]
ENSMUST00000015498	187.281	585.963	-1.6456	0.00074019	0.3193	Pcolce2	procollagen C-endopeptidase enhancer 2 [Source:MGI Symbol;Acc:MGI:1923727]
ENSMUST00000081510	139.715	475.346	-1.7665	0.0007871	0.3309	Mgmt	O-6-methylguanine-DNA methyltransferase [Source:MGI Symbol;Acc:MGI:96977]
ENSMUST00000220601	127.443	426.362	-1.7422	0.00083637	0.34301	Ranbp9	RAN binding protein 9 [Source:MGI Symbol;Acc:MGI:1928741]
ENSMUST00000067924	1482.3	4119.71	-1.4747	0.00083869	0.34301	Lrrc8c	leucine rich repeat containing 8 family, member C [Source:MGI Symbol;Acc:MGI:2140839]
ENSMUST00000219558	7.57091	50.4492	-2.7363	0.00084355	0.34301	Cited2	Cbp/p300-interacting transactivator, with Glu/Asp-rich carboxy-terminal domain, 2 [Source:MGI Symbol;Acc:MGI:1306784]
ENSMUST00000214755	82.4913	272.697	-1.725	0.00088901	0.3532	Fam214a	family with sequence similarity 214, member A [Source:MGI Symbol;Acc:MGI:2387648]
ENSMUST00000122348	12.0874	67.2409	-2.4758	0.00088997	0.3532	Cdkn1a	cyclin-dependent kinase inhibitor 1A (P21) [Source:MGI Symbol;Acc:MGI:104556]
ENSMUST00000118317	4526.67	14999.3	-1.7284	0.00093171	0.36339	Hipk1	homeodomain interacting protein kinase 1 [Source:MGI Symbol;Acc:MGI:1314873]
ENSMUST00000047906	969.245	2736.87	-1.4976	0.00093714	0.36339	Tiparp	TCDD-inducible poly(ADP-ribose) polymerase [Source:MGI Symbol;Acc:MGI:2159210]
ENSMUST00000182161	3267.97	8909.81	-1.447	0.00093762	0.36339	Sowahc	sosondowah ankyrin repeat domain family member C [Source:MGI Symbol;Acc:MGI:3606051]
ENSMUST00000099002	303.918	952.741	-1.6484	0.0009593	0.3689	Zfp970	zinc finger protein 970 [Source:MGI Symbol;Acc:MGI:3652255]
ENSMUST00000041623	3826.55	10410.5	-1.4439	0.00097684	0.37276	Enc1	ectodermal-neural cortex 1 [Source:MGI Symbol;Acc:MGI:109610]
ENSMUST00000143380	312.901	930.937	-1.573	0.0010293	0.38107	Aldh3b2	aldehyde dehydrogenase 3 family, member B2 [Source:MGI Symbol;Acc:MGI:2147613]
ENSMUST00000190641	2378.36	6545.87	-1.4606	0.0010856	0.39868	Mturn	maturin, neural progenitor differentiation regulator homolog (Xenopus) [Source:MGI Symbol;Acc:MGI:1915485]
ENSMUST00000045970	675.24	2326.95	-1.785	0.0011076	0.40105	Gpc1	glypican 1 [Source:MGI Symbol;Acc:MGI:1194891]
ENSMUST00000107094	2070.67	5701.53	-1.4613	0.001147	0.40644	Jun	jun proto-oncogene [Source:MGI Symbol;Acc:MGI:96646]
ENSMUST00000006687	84.9212	286.193	-1.7528	0.0012035	0.41549	Orm3	orosomucoid 3 [Source:MGI Symbol;Acc:MGI:97445]
ENSMUST00000038377	2892.77	7892.95	-1.4481	0.001225	0.41549	Btg1	B cell translocation gene 1, anti-proliferative [Source:MGI Symbol;Acc:MGI:88215]
ENSMUST00000040002	262.851	736.031	-1.4855	0.0012252	0.41549	Prr32	proline rich 32 [Source:MGI Symbol;Acc:MGI:1916050]
ENSMUST00000001181	1469.51	4132.88	-1.4918	0.0012307	0.41549	Col6a2	collagen, type VI, alpha 2 [Source:MGI Symbol;Acc:MGI:88460]
ENSMUST00000100335	244.255	705.106	-1.5295	0.0012454	0.41549	Mrc2	mannose receptor, C type 2 [Source:MGI Symbol;Acc:MGI:107818]
ENSMUST00000233212	28.2376	107.033	-1.9224	0.001252	0.41549	Ehd3	EH-domain containing 3 [Source:MGI Symbol;Acc:MGI:1928900]
ENSMUST00000099090	767.373	2076.59	-1.4362	0.0012551	0.41549	Tsc22d2	TSC22 domain family, member 2 [Source:MGI Symbol;Acc:MGI:1919283]
ENSMUST00000060013	34.8701	131.303	-1.9128	0.0012655	0.41549	Gm6377	predicted gene 6377 [Source:MGI Symbol;Acc:MGI:3647255]
ENSMUST00000055676	3139.09	8226.37	-1.3899	0.0012657	0.41549	S1pr1	sphingosine-1-phosphate receptor 1 [Source:MGI Symbol;Acc:MGI:1096355]
ENSMUST00000233747	15.2817	108.634	-2.8296	0.0012854	0.41549	Fkbp5	FK506 binding protein 5 [Source:MGI Symbol;Acc:MGI:104670]
ENSMUST00000131798	8.524	55.3887	-2.7	0.0013072	0.41549	Dhx40	DEAH (Asp-Glu-Ala-His) box polypeptide 40 [Source:MGI Symbol;Acc:MGI:1914737]
ENSMUST00000153617	2.18589	29.1983	-3.7396	0.0013155	0.41549	Optc	opticin [Source:MGI Symbol;Acc:MGI:2151113]
ENSMUST00000134701	2.55021	37.6052	-3.8822	0.0013269	0.41549	Dnajb4	DnaJ heat shock protein family (Hsp40) member B4 [Source:MGI Symbol;Acc:MGI:1914285]
ENSMUST00000031017	1523.36	4024.04	-1.4014	0.0013286	0.41549	Fosl2	fos-like antigen 2 [Source:MGI Symbol;Acc:MGI:102858]
ENSMUST00000105845	12.2322	63.987	-2.3871	0.0013317	0.41549	Ephb2	Eph receptor B2 [Source:MGI Symbol;Acc:MGI:99611]
ENSMUST00000004774	10937	30826.8	-1.495	0.0013517	0.41721	Aqp1	aquaporin 1 [Source:MGI Symbol;Acc:MGI:103201]
ENSMUST00000000080	3301.4	8498.36	-1.3641	0.0014017	0.4266	Klf6	Kruppel-like factor 6 [Source:MGI Symbol;Acc:MGI:1346318]
ENSMUST00000092673	26.1965	97.7512	-1.8997	0.0014159	0.42829	Sgk1	serum/glucocorticoid regulated kinase 1 [Source:MGI Symbol;Acc:MGI:1340062]
ENSMUST00000232616	15.4215	118.372	-2.9403	0.0014476	0.43524	Thbs2	thrombospondin 2 [Source:MGI Symbol;Acc:MGI:98738]
ENSMUST00000166912	98.2023	345.793	-1.8161	0.0014812	0.43999	Phf11c	PHD finger protein 11C [Source:MGI Symbol;Acc:MGI:3648476]
ENSMUST00000033899	14151.1	40225.1	-1.5072	0.0015801	0.45839	Col4a2	collagen, type IV, alpha 2 [Source:MGI Symbol;Acc:MGI:88455]
ENSMUST00000228708	14.4831	66.8035	-2.2056	0.0016275	0.46905	Vgll3	vestigial like family member 3 [Source:MGI Symbol;Acc:MGI:1920819]
ENSMUST00000029574	351.486	959.324	-1.4486	0.0017018	0.47856	Vcam1	vascular cell adhesion molecule 1 [Source:MGI Symbol;Acc:MGI:98926]
ENSMUST00000071750	46.5786	151.881	-1.7052	0.0017075	0.47856	Col12a1	collagen, type XII, alpha 1 [Source:MGI Symbol;Acc:MGI:88448]
ENSMUST00000170752	357.718	1331.14	-1.8958	0.0018189	0.49856	Ifrd1	interferon-related developmental regulator 1 [Source:MGI Symbol;Acc:MGI:1316717]
ENSMUST00000200429	12.7413	62.1947	-2.2873	0.002019	0.53863	Dennd1b	DENN/MADD domain containing 1B [Source:MGI Symbol;Acc:MGI:2447812]
ENSMUST00000213645	68.5529	200.783	-1.5503	0.0020195	0.53863	Zc3h12c	zinc finger CCCH type containing 12C [Source:MGI Symbol;Acc:MGI:3026959]
ENSMUST00000213496	43.0948	143.314	-1.7336	0.0020366	0.54029	Olfr1034	olfactory receptor 1034 [Source:MGI Symbol;Acc:MGI:3030868]
ENSMUST00000043059	684.35	1700.9	-1.3135	0.0022387	0.5803	Sema7a	sema domain, immunoglobulin domain (Ig), and GPI membrane anchor, (semaphorin) 7A [Source:MGI Symbol;Acc:MGI:1306826]
ENSMUST00000081746	46.7282	148.584	-1.6689	0.0022655	0.58233	Fam214a	family with sequence similarity 214, member A [Source:MGI Symbol;Acc:MGI:2387648]
ENSMUST00000020308	1351.38	6304.06	-2.2218	0.0024918	0.6243	Ddit4	DNA-damage-inducible transcript 4 [Source:MGI Symbol;Acc:MGI:1921997]
ENSMUST00000021796	354.013	889.971	-1.33	0.0025983	0.64288	Edn1	endothelin 1 [Source:MGI Symbol;Acc:MGI:95283]
ENSMUST00000028135	1130.45	3827.04	-1.7593	0.0026436	0.64288	Fam129b	family with sequence similarity 129, member B [Source:MGI Symbol;Acc:MGI:2442910]
ENSMUST00000061156	3380.51	9103.17	-1.4291	0.0026575	0.64288	Hacd2	3-hydroxyacyl-CoA dehydratase 2 [Source:MGI Symbol;Acc:MGI:1918007]
ENSMUST00000034511	29.9893	105.08	-1.809	0.0026941	0.64288	Trim29	tripartite motif-containing 29 [Source:MGI Symbol;Acc:MGI:1919419]
ENSMUST00000023826	4284.95	10849.9	-1.3403	0.0027085	0.64288	Sncg	synuclein, gamma [Source:MGI Symbol;Acc:MGI:1298397]
ENSMUST00000108940	15.0621	62.7817	-2.0594	0.0027713	0.64544	Gm14403	predicted gene 14403 [Source:MGI Symbol;Acc:MGI:3649813]
ENSMUST00000188995	151.768	447.3	-1.5594	0.0027962	0.64819	Ms4a4a	membrane-spanning 4-domains, subfamily A, member 4A [Source:MGI Symbol;Acc:MGI:3643932]
ENSMUST00000038770	478.817	1183.14	-1.3051	0.002899	0.65454	Vasn	vasorin [Source:MGI Symbol;Acc:MGI:2177651]
ENSMUST00000059851	965.287	2607.54	-1.4337	0.0029027	0.65454	Dcun1d3	DCN1, defective in cullin neddylation 1, domain containing 3 (S. cerevisiae) [Source:MGI Symbol;Acc:MGI:2679003]
ENSMUST00000132060	39.3118	131.207	-1.7388	0.002981	0.66316	Zbtb38	zinc finger and BTB domain containing 38 [Source:MGI Symbol;Acc:MGI:2442866]
ENSMUST00000050020	6.61783	36.3674	-2.4582	0.0031516	0.68319	Jaml	junction adhesion molecule like [Source:MGI Symbol;Acc:MGI:2685484]
ENSMUST00000223395	0	13.2071	#NAME?	0.0031675	0.68319	Hhipl1	hedgehog interacting protein-like 1 [Source:MGI Symbol;Acc:MGI:1919265]
ENSMUST00000123783	163.966	416.288	-1.3442	0.0032642	0.69924	Syn3	synapsin III [Source:MGI Symbol;Acc:MGI:1351334]
ENSMUST00000060427	354.541	1173.13	-1.7263	0.0033065	0.69924	Ier2	immediate early response 2 [Source:MGI Symbol;Acc:MGI:104815]
ENSMUST00000052172	68.9368	203.814	-1.5639	0.0033091	0.69924	Cxcr4	chemokine (C-X-C motif) receptor 4 [Source:MGI Symbol;Acc:MGI:109563]
ENSMUST00000099683	215.224	581.508	-1.434	0.0033655	0.70445	Gm10800	predicted gene 10800 [Source:MGI Symbol;Acc:MGI:3641657]
ENSMUST00000021050	1257.21	3134.19	-1.3179	0.003386	0.70577	Adap2	ArfGAP with dual PH domains 2 [Source:MGI Symbol;Acc:MGI:2663075]
ENSMUST00000146441	328.33	811.178	-1.3049	0.0035531	0.73195	Asph	aspartate-beta-hydroxylase [Source:MGI Symbol;Acc:MGI:1914186]
ENSMUST00000019266	930.641	2242.96	-1.2691	0.0035713	0.73195	Ccl9	chemokine (C-C motif) ligand 9 [Source:MGI Symbol;Acc:MGI:104533]
ENSMUST00000064231	19.3087	207.279	-3.4243	0.0035883	0.73195	Mogat2	monoacylglycerol O-acyltransferase 2 [Source:MGI Symbol;Acc:MGI:2663253]
ENSMUST00000165518	19.7933	181.39	-3.196	0.0036409	0.73195	Anxa1	annexin A1 [Source:MGI Symbol;Acc:MGI:96819]
ENSMUST00000032736	786.202	1926.52	-1.293	0.0036411	0.73195	Mtmr10	myotubularin related protein 10 [Source:MGI Symbol;Acc:MGI:2142292]
ENSMUST00000133641	180.025	473.866	-1.3963	0.0036475	0.73195	Ppp1r10	protein phosphatase 1, regulatory subunit 10 [Source:MGI Symbol;Acc:MGI:1289273]
ENSMUST00000205009	6.40804	40.3255	-2.6537	0.00367	0.73195	Tnip3	TNFAIP3 interacting protein 3 [Source:MGI Symbol;Acc:MGI:3041165]
ENSMUST00000001147	6175.75	15360.5	-1.3145	0.0036782	0.73195	Col6a1	collagen, type VI, alpha 1 [Source:MGI Symbol;Acc:MGI:88459]
ENSMUST00000128055	19.6584	77.621	-1.9813	0.0037619	0.74352	Actg1	actin, gamma, cytoplasmic 1 [Source:MGI Symbol;Acc:MGI:87906]
ENSMUST00000036540	1787.83	4259.48	-1.2525	0.0038354	0.74626	Fam117b	family with sequence similarity 117, member B [Source:MGI Symbol;Acc:MGI:1920000]
ENSMUST00000027639	3.42359	29.7958	-3.1215	0.0038432	0.74626	Marco	macrophage receptor with collagenous structure [Source:MGI Symbol;Acc:MGI:1309998]
ENSMUST00000132550	47.4471	140.712	-1.5684	0.0038951	0.74791	Tle1	transducin-like enhancer of split 1 [Source:MGI Symbol;Acc:MGI:104636]
ENSMUST00000126901	10.8449	51.303	-2.242	0.0038979	0.74791	Gpi1	glucose phosphate isomerase 1 [Source:MGI Symbol;Acc:MGI:95797]
ENSMUST00000020329	1692.73	4138.61	-1.2898	0.0039048	0.74791	Egfr	epidermal growth factor receptor [Source:MGI Symbol;Acc:MGI:95294]
ENSMUST00000093852	3307.45	9222.14	-1.4794	0.0039407	0.74891	Zbtb16	zinc finger and BTB domain containing 16 [Source:MGI Symbol;Acc:MGI:103222]
ENSMUST00000060125	32.2549	110.03	-1.7703	0.0039455	0.74891	Scn4b	sodium channel, type IV, beta [Source:MGI Symbol;Acc:MGI:2687406]
ENSMUST00000112456	20.7513	81.1951	-1.9682	0.0039553	0.74891	Sh3kbp1	SH3-domain kinase binding protein 1 [Source:MGI Symbol;Acc:MGI:1889583]
ENSMUST00000017288	326.753	803.997	-1.299	0.0039894	0.75047	Rnd3	Rho family GTPase 3 [Source:MGI Symbol;Acc:MGI:1921444]
ENSMUST00000113955	73.6421	242.463	-1.7192	0.0040449	0.75212	Mageb18	melanoma antigen family B, 18 [Source:MGI Symbol;Acc:MGI:3045344]
ENSMUST00000233296	14.7726	80.9178	-2.4535	0.0040459	0.75212	Cdkn1a	cyclin-dependent kinase inhibitor 1A (P21) [Source:MGI Symbol;Acc:MGI:104556]
ENSMUST00000059226	100.827	277.178	-1.4589	0.0040651	0.75247	Ifi205	interferon activated gene 205 [Source:MGI Symbol;Acc:MGI:101847]
ENSMUST00000036387	62.0798	187.523	-1.5949	0.004122	0.75455	S100b	S100 protein, beta polypeptide, neural [Source:MGI Symbol;Acc:MGI:98217]
ENSMUST00000003575	4433.83	10525.8	-1.2473	0.0042049	0.76408	Tpm4	tropomyosin 4 [Source:MGI Symbol;Acc:MGI:2449202]
ENSMUST00000038562	425.877	1050.9	-1.3031	0.0042295	0.76468	Spsb1	splA/ryanodine receptor domain and SOCS box containing 1 [Source:MGI Symbol;Acc:MGI:1921896]
ENSMUST00000014505	692.048	1671.65	-1.2723	0.0043133	0.77191	Mertk	c-mer proto-oncogene tyrosine kinase [Source:MGI Symbol;Acc:MGI:96965]
ENSMUST00000038775	505.323	1399.82	-1.47	0.0043358	0.77191	Ndn	necdin [Source:MGI Symbol;Acc:MGI:97290]
ENSMUST00000138957	8.22473	42.7256	-2.3771	0.0043755	0.77191	Dab2ip	disabled 2 interacting protein [Source:MGI Symbol;Acc:MGI:1916851]
ENSMUST00000227723	265.332	658.39	-1.3111	0.0044416	0.77191	App	amyloid beta (A4) precursor protein [Source:MGI Symbol;Acc:MGI:88059]
ENSMUST00000162992	26.7104	89.8038	-1.7494	0.0044502	0.77191	Ercc1	excision repair cross-complementing rodent repair deficiency, complementation group 1 [Source:MGI Symbol;Acc:MGI:95412]
ENSMUST00000172332	1056.34	2516.89	-1.2526	0.0044935	0.77671	Ccdc71l	coiled-coil domain containing 71 like [Source:MGI Symbol;Acc:MGI:1919373]
ENSMUST00000147716	43.6543	125.606	-1.5247	0.0045538	0.7844	Fkbp5	FK506 binding protein 5 [Source:MGI Symbol;Acc:MGI:104670]
ENSMUST00000207484	119.603	317.056	-1.4065	0.004642	0.795	Picalm	phosphatidylinositol binding clathrin assembly protein [Source:MGI Symbol;Acc:MGI:2385902]
ENSMUST00000113304	18.6305	68.0726	-1.8694	0.0046635	0.795	Srpx2	sushi-repeat-containing protein, X-linked 2 [Source:MGI Symbol;Acc:MGI:1916042]
ENSMUST00000191615	383.711	1405.6	-1.8731	0.0048377	0.80804	Vim	vimentin [Source:MGI Symbol;Acc:MGI:98932]
ENSMUST00000040636	4.29697	31.6414	-2.8804	0.0049084	0.81362	Sec1	secretory blood group 1 [Source:MGI Symbol;Acc:MGI:1928893]
ENSMUST00000087557	120.121	315.496	-1.3931	0.0049135	0.81362	Tspan6	tetraspanin 6 [Source:MGI Symbol;Acc:MGI:1926264]
ENSMUST00000025940	626.104	1514.16	-1.274	0.0049203	0.81362	C1qtnf9	C1q and tumor necrosis factor related protein 9 [Source:MGI Symbol;Acc:MGI:3045252]
ENSMUST00000039026	327.36	826.572	-1.3363	0.0049399	0.81415	Apln	apelin [Source:MGI Symbol;Acc:MGI:1353624]
ENSMUST00000022460	912.654	2142.92	-1.2314	0.0049653	0.81563	Galnt15	polypeptide N-acetylgalactosaminyltransferase 15 [Source:MGI Symbol;Acc:MGI:1926004]
ENSMUST00000222517	47.7659	148.809	-1.6394	0.0050287	0.81871	Ctsl	cathepsin L [Source:MGI Symbol;Acc:MGI:88564]
ENSMUST00000029046	16.0949	66.7073	-2.0512	0.0050394	0.81871	Fabp5	fatty acid binding protein 5, epidermal [Source:MGI Symbol;Acc:MGI:101790]
ENSMUST00000024839	1921.76	4505.06	-1.2291	0.0050501	0.81871	Sik1	salt inducible kinase 1 [Source:MGI Symbol;Acc:MGI:104754]
ENSMUST00000132693	103.508	272.708	-1.3976	0.0050902	0.82253	Trp53inp1	transformation related protein 53 inducible nuclear protein 1 [Source:MGI Symbol;Acc:MGI:1926609]
ENSMUST00000108935	61.3155	197.903	-1.6905	0.0051741	0.82489	Gm14327	predicted gene 14327 [Source:MGI Symbol;Acc:MGI:3652188]
ENSMUST00000196682	631.381	2041.05	-1.6927	0.0051791	0.82489	Ptger3	prostaglandin E receptor 3 (subtype EP3) [Source:MGI Symbol;Acc:MGI:97795]
ENSMUST00000001672	64.5244	404.098	-2.6468	0.0051996	0.82489	Ifrd1	interferon-related developmental regulator 1 [Source:MGI Symbol;Acc:MGI:1316717]
ENSMUST00000021668	263.574	748.608	-1.506	0.0054252	0.85712	Npc2	NPC intracellular cholesterol transporter 2 [Source:MGI Symbol;Acc:MGI:1915213]
ENSMUST00000041357	2656.62	6414.75	-1.2718	0.0055111	0.86318	Lrg1	leucine-rich alpha-2-glycoprotein 1 [Source:MGI Symbol;Acc:MGI:1924155]
ENSMUST00000002011	1102.21	2572.54	-1.2228	0.0055698	0.86616	Esam	endothelial cell-specific adhesion molecule [Source:MGI Symbol;Acc:MGI:1916774]
ENSMUST00000099626	113.664	346.337	-1.6074	0.0056243	0.86658	Fibin	fin bud initiation factor homolog (zebrafish) [Source:MGI Symbol;Acc:MGI:1914856]
ENSMUST00000222357	114.531	308.19	-1.4281	0.0056514	0.86658	Fam49a	family with sequence similarity 49, member A [Source:MGI Symbol;Acc:MGI:1261783]
ENSMUST00000130454	26.2111	91.0415	-1.7963	0.0056556	0.86658	Tead4	TEA domain family member 4 [Source:MGI Symbol;Acc:MGI:106907]
ENSMUST00000070918	448.055	1084.2	-1.2749	0.0057658	0.87739	Cmbl	carboxymethylenebutenolidase-like (Pseudomonas) [Source:MGI Symbol;Acc:MGI:1916824]
ENSMUST00000020234	12441.5	27737.5	-1.1567	0.005853	0.88794	Timp3	tissue inhibitor of metalloproteinase 3 [Source:MGI Symbol;Acc:MGI:98754]
ENSMUST00000209061	81.2585	230.058	-1.5014	0.0059687	0.89359	Zfp36	zinc finger protein 36 [Source:MGI Symbol;Acc:MGI:99180]
ENSMUST00000165310	149.172	378.492	-1.3433	0.0059892	0.89359	Ms4a6c	membrane-spanning 4-domains, subfamily A, member 6C [Source:MGI Symbol;Acc:MGI:2385644]
ENSMUST00000049124	129.174	339.681	-1.3949	0.0059942	0.89359	C1rl	complement component 1, r subcomponent-like [Source:MGI Symbol;Acc:MGI:2660692]
ENSMUST00000210834	92.7669	253.494	-1.4503	0.0060149	0.89359	Stim1	stromal interaction molecule 1 [Source:MGI Symbol;Acc:MGI:107476]
ENSMUST00000225439	10.261	45.4993	-2.1487	0.0060608	0.89483	Ctla2b	cytotoxic T lymphocyte-associated protein 2 beta [Source:MGI Symbol;Acc:MGI:88555]
ENSMUST00000065060	3000.46	6838.6	-1.1885	0.0061636	0.90732	Tmcc3	transmembrane and coiled coil domains 3 [Source:MGI Symbol;Acc:MGI:2442900]
ENSMUST00000090180	1929.6	4365.02	-1.1777	0.0062738	0.91808	Sema3g	sema domain, immunoglobulin domain (Ig), short basic domain, secreted, (semaphorin) 3G [Source:MGI Symbol;Acc:MGI:3041242]
ENSMUST00000026220	667.104	1634.95	-1.2933	0.0063083	0.92042	Scd3	stearoyl-coenzyme A desaturase 3 [Source:MGI Symbol;Acc:MGI:1353437]
ENSMUST00000043237	13120.1	35908.4	-1.4525	0.0063716	0.92118	Trp53inp2	transformation related protein 53 inducible nuclear protein 2 [Source:MGI Symbol;Acc:MGI:1915978]
ENSMUST00000159690	5.09553	31.9616	-2.649	0.0063727	0.92118	Arrdc3	arrestin domain containing 3 [Source:MGI Symbol;Acc:MGI:2145242]
ENSMUST00000114513	414.006	951.632	-1.2008	0.006425	0.92118	Gls	glutaminase [Source:MGI Symbol;Acc:MGI:95752]
ENSMUST00000028222	24.4546	81.0454	-1.7286	0.0064598	0.92351	Hspa5	heat shock protein 5 [Source:MGI Symbol;Acc:MGI:95835]
ENSMUST00000002064	122.327	379.664	-1.634	0.0064893	0.92413	Blvra	biliverdin reductase A [Source:MGI Symbol;Acc:MGI:88170]
ENSMUST00000170051	1029.64	2398.66	-1.2201	0.0065014	0.92413	Cd36	CD36 molecule [Source:MGI Symbol;Acc:MGI:107899]
ENSMUST00000211141	263.669	643.703	-1.2877	0.0065569	0.92533	Stim1	stromal interaction molecule 1 [Source:MGI Symbol;Acc:MGI:107476]
ENSMUST00000105031	7626.24	20510.2	-1.4273	0.0065803	0.92533	Klhdc7a	kelch domain containing 7A [Source:MGI Symbol;Acc:MGI:2444612]
ENSMUST00000028280	4834.94	11556.8	-1.2572	0.0065844	0.92533	Col5a1	collagen, type V, alpha 1 [Source:MGI Symbol;Acc:MGI:88457]
ENSMUST00000052725	713.029	1639.37	-1.2011	0.0066149	0.92698	Sc5d	sterol-C5-desaturase [Source:MGI Symbol;Acc:MGI:1353611]
ENSMUST00000113307	96.9094	256.822	-1.4061	0.0066694	0.93199	Slc25a25	solute carrier family 25 (mitochondrial carrier, phosphate carrier), member 25 [Source:MGI Symbol;Acc:MGI:1915913]
ENSMUST00000032967	15.9404	60.4453	-1.9229	0.0067985	0.94183	Lipt2	lipoyl(octanoyl) transferase 2 (putative) [Source:MGI Symbol;Acc:MGI:1914414]
ENSMUST00000028368	73.6176	204.731	-1.4756	0.0068239	0.94183	Wdsub1	WD repeat, SAM and U-box domain containing 1 [Source:MGI Symbol;Acc:MGI:1919387]
ENSMUST00000209469	92.453	243.606	-1.3978	0.0068808	0.94554	Cfl1	cofilin 1, non-muscle [Source:MGI Symbol;Acc:MGI:101757]
ENSMUST00000085050	2685.91	6441.44	-1.262	0.0069162	0.94779	Serpina3c	serine (or cysteine) peptidase inhibitor, clade A, member 3C [Source:MGI Symbol;Acc:MGI:102848]
ENSMUST00000122827	6.18847	34.9058	-2.4958	0.007018	0.95187	Col12a1	collagen, type XII, alpha 1 [Source:MGI Symbol;Acc:MGI:88448]
ENSMUST00000043517	324.351	773.219	-1.2533	0.0072624	0.97285	Pvr	poliovirus receptor [Source:MGI Symbol;Acc:MGI:107741]
ENSMUST00000072600	161.57	382.322	-1.2426	0.0072886	0.97285	Gja5	gap junction protein, alpha 5 [Source:MGI Symbol;Acc:MGI:95716]
ENSMUST00000138659	292.132	690.341	-1.2407	0.0072952	0.97285	Gnao1	guanine nucleotide binding protein, alpha O [Source:MGI Symbol;Acc:MGI:95775]
ENSMUST00000207722	64.2154	178.776	-1.4772	0.0073195	0.97304	Cdr2	cerebellar degeneration-related 2 [Source:MGI Symbol;Acc:MGI:1100885]
ENSMUST00000218953	58.6905	166.635	-1.5055	0.0073949	0.97368	Btg1	B cell translocation gene 1, anti-proliferative [Source:MGI Symbol;Acc:MGI:88215]
ENSMUST00000027338	82.4815	214.972	-1.382	0.0075376	0.98144	Sdhaf4	succinate dehydrogenase complex assembly factor 4 [Source:MGI Symbol;Acc:MGI:1915252]
ENSMUST00000210266	47.1674	133.33	-1.4991	0.0077606	1	Stim1	stromal interaction molecule 1 [Source:MGI Symbol;Acc:MGI:107476]
ENSMUST00000034709	18.2011	66.6968	-1.8736	0.007808	1	Bcl2l10	Bcl2-like 10 [Source:MGI Symbol;Acc:MGI:1330841]
ENSMUST00000074898	3468.9	14102.8	-2.0234	0.0079062	1	Hp	haptoglobin [Source:MGI Symbol;Acc:MGI:96211]
ENSMUST00000030839	470.628	1099.97	-1.2248	0.0079777	1	Ctnnbip1	catenin beta interacting protein 1 [Source:MGI Symbol;Acc:MGI:1915756]
ENSMUST00000096065	2.11107	21.3576	-3.3387	0.0079793	1	Tigit	T cell immunoreceptor with Ig and ITIM domains [Source:MGI Symbol;Acc:MGI:3642260]
ENSMUST00000037029	3282.16	7294.9	-1.1522	0.0081058	1	Jcad	junctional cadherin 5 associated [Source:MGI Symbol;Acc:MGI:2685174]
ENSMUST00000171470	530.693	1323.41	-1.3183	0.0082386	1	Lox	lysyl oxidase [Source:MGI Symbol;Acc:MGI:96817]
ENSMUST00000050467	1728.33	3740.2	-1.1137	0.0083055	1	Tob2	transducer of ERBB2, 2 [Source:MGI Symbol;Acc:MGI:1888525]
ENSMUST00000112996	215.678	888.72	-2.0429	0.0083448	1	Tsc22d3	TSC22 domain family, member 3 [Source:MGI Symbol;Acc:MGI:1196284]
ENSMUST00000005532	10308.7	24851.2	-1.2695	0.0083664	1	Nid1	nidogen 1 [Source:MGI Symbol;Acc:MGI:97342]
ENSMUST00000031421	1.38244	17.5596	-3.667	0.0083763	1	Arpc3	actin related protein 2/3 complex, subunit 3 [Source:MGI Symbol;Acc:MGI:1928375]
ENSMUST00000163902	18.5605	65.5982	-1.8214	0.0084206	1	Anxa1	annexin A1 [Source:MGI Symbol;Acc:MGI:96819]
ENSMUST00000139378	20.8261	73.9297	-1.8278	0.0085133	1	H3f3b	H3 histone, family 3B [Source:MGI Symbol;Acc:MGI:1101768]
ENSMUST00000037912	2466.31	5506.32	-1.1587	0.008516	1	Ssh2	slingshot protein phosphatase 2 [Source:MGI Symbol;Acc:MGI:2679255]
ENSMUST00000040519	233.535	545.104	-1.2229	0.0086452	1	Apopt1	apoptogenic, mitochondrial 1 [Source:MGI Symbol;Acc:MGI:1915270]
ENSMUST00000030201	141.632	332.331	-1.2305	0.0086587	1	Gne	glucosamine (UDP-N-acetyl)-2-epimerase/N-acetylmannosamine kinase [Source:MGI Symbol;Acc:MGI:1354951]
ENSMUST00000057927	1848.55	4055.8	-1.1336	0.0088058	1	Rasip1	Ras interacting protein 1 [Source:MGI Symbol;Acc:MGI:1917153]
ENSMUST00000233089	9.61206	44.2511	-2.2028	0.0088463	1	Myl12a	myosin, light chain 12A, regulatory, non-sarcomeric [Source:MGI Symbol;Acc:MGI:1914518]
ENSMUST00000042701	1692.81	3768.23	-1.1545	0.0088973	1	Mxd4	Max dimerization protein 4 [Source:MGI Symbol;Acc:MGI:104991]
ENSMUST00000166101	8.1548	39.4183	-2.2731	0.0089785	1	Sptb	spectrin beta, erythrocytic [Source:MGI Symbol;Acc:MGI:98387]
ENSMUST00000189874	351.063	788.433	-1.1673	0.0093501	1	Gpihbp1	GPI-anchored HDL-binding protein 1 [Source:MGI Symbol;Acc:MGI:1915703]
ENSMUST00000144326	135.358	384.774	-1.5072	0.009377	1	Ranbp9	RAN binding protein 9 [Source:MGI Symbol;Acc:MGI:1928741]
ENSMUST00000060417	57.8073	156.628	-1.438	0.0094608	1	Trp53i13	transformation related protein 53 inducible protein 13 [Source:MGI Symbol;Acc:MGI:1915125]
ENSMUST00000005256	1943.25	5393.32	-1.4727	0.0095195	1	Ndrg1	N-myc downstream regulated gene 1 [Source:MGI Symbol;Acc:MGI:1341799]
ENSMUST00000110836	47.2422	131.847	-1.4807	0.0095546	1	Mafk	v-maf musculoaponeurotic fibrosarcoma oncogene family, protein K (avian) [Source:MGI Symbol;Acc:MGI:99951]
ENSMUST00000130216	49.2931	139.752	-1.5034	0.0096238	1	Srsf3	serine/arginine-rich splicing factor 3 [Source:MGI Symbol;Acc:MGI:98285]
ENSMUST00000078308	883.263	1942.32	-1.1369	0.0096379	1	Rasal2	RAS protein activator like 2 [Source:MGI Symbol;Acc:MGI:2443881]
ENSMUST00000025295	1315.82	2889.92	-1.1351	0.009717	1	Spry4	sprouty RTK signaling antagonist 4 [Source:MGI Symbol;Acc:MGI:1345144]
ENSMUST00000028944	281.122	636.135	-1.1781	0.0097472	1	Acss1	acyl-CoA synthetase short-chain family member 1 [Source:MGI Symbol;Acc:MGI:1915988]
ENSMUST00000089018	51.6042	156.318	-1.5989	0.0098601	1	Tatdn2	TatD DNase domain containing 2 [Source:MGI Symbol;Acc:MGI:3576210]
ENSMUST00000211058	22.2037	72.852	-1.7142	0.010019	1	Stim1	stromal interaction molecule 1 [Source:MGI Symbol;Acc:MGI:107476]
ENSMUST00000222857	58.1667	157.291	-1.4352	0.010027	1	Klf6	Kruppel-like factor 6 [Source:MGI Symbol;Acc:MGI:1346318]
ENSMUST00000026170	325.679	754.539	-1.2121	0.010061	1	Ubtd1	ubiquitin domain containing 1 [Source:MGI Symbol;Acc:MGI:2385092]
ENSMUST00000026993	104.041	359.725	-1.7897	0.010067	1	Tspan17	tetraspanin 17 [Source:MGI Symbol;Acc:MGI:1921507]
ENSMUST00000136501	27.9481	84.1497	-1.5902	0.010075	1	Bola3	bolA-like 3 (E. coli) [Source:MGI Symbol;Acc:MGI:1925903]
ENSMUST00000038890	391.211	903.978	-1.2083	0.010207	1	Dennd4a	DENN/MADD domain containing 4A [Source:MGI Symbol;Acc:MGI:2142979]
ENSMUST00000021685	60.1428	162.389	-1.433	0.010349	1	Hhipl1	hedgehog interacting protein-like 1 [Source:MGI Symbol;Acc:MGI:1919265]
ENSMUST00000071937	17.0382	95.2653	-2.4832	0.010456	1	Kcnj14	potassium inwardly-rectifying channel, subfamily J, member 14 [Source:MGI Symbol;Acc:MGI:2384820]
ENSMUST00000153875	95.1171	251.735	-1.4041	0.010466	1	Rgs3	regulator of G-protein signaling 3 [Source:MGI Symbol;Acc:MGI:1354734]
ENSMUST00000033326	312.85	675.587	-1.1107	0.01048	1	Wee1	WEE 1 homolog 1 (S. pombe) [Source:MGI Symbol;Acc:MGI:103075]
ENSMUST00000115995	11077.3	34953	-1.6578	0.01053	1	Fads3	fatty acid desaturase 3 [Source:MGI Symbol;Acc:MGI:1928740]
ENSMUST00000019701	118.36	486.973	-2.0407	0.010557	1	Dusp9	dual specificity phosphatase 9 [Source:MGI Symbol;Acc:MGI:2387107]
ENSMUST00000112175	111.392	276.677	-1.3125	0.010596	1	Tmsb4x	thymosin, beta 4, X chromosome [Source:MGI Symbol;Acc:MGI:99510]
ENSMUST00000057569	19.5787	64.7978	-1.7267	0.01065	1	Ltb4r1	leukotriene B4 receptor 1 [Source:MGI Symbol;Acc:MGI:1309472]
ENSMUST00000102484	2085.14	4472.3	-1.1009	0.010708	1	Ddi2	DNA-damage inducible protein 2 [Source:MGI Symbol;Acc:MGI:1917244]
ENSMUST00000163892	1433.23	3026.42	-1.0783	0.010746	1	4930523C07Rik	RIKEN cDNA 4930523C07 gene [Source:MGI Symbol;Acc:MGI:1914897]
ENSMUST00000113091	48.5645	134.449	-1.4691	0.010835	1	Cidec	cell death-inducing DFFA-like effector c [Source:MGI Symbol;Acc:MGI:95585]
ENSMUST00000021603	58.8254	157.898	-1.4245	0.01089	1	Fbln5	fibulin 5 [Source:MGI Symbol;Acc:MGI:1346091]
ENSMUST00000025831	1820.09	3933.95	-1.112	0.011041	1	Dock8	dedicator of cytokinesis 8 [Source:MGI Symbol;Acc:MGI:1921396]
ENSMUST00000126178	118.565	280.134	-1.2404	0.011113	1	Dusp1	dual specificity phosphatase 1 [Source:MGI Symbol;Acc:MGI:105120]
ENSMUST00000152048	16.2299	56.9037	-1.8099	0.011227	1	Tsc22d3	TSC22 domain family, member 3 [Source:MGI Symbol;Acc:MGI:1196284]
ENSMUST00000023514	0	10.22	#NAME?	0.01138	1	Ndufb4	NADH:ubiquinone oxidoreductase subunit B4 [Source:MGI Symbol;Acc:MGI:1915444]
ENSMUST00000026013	830.998	1856.38	-1.1596	0.011527	1	Maoa	monoamine oxidase A [Source:MGI Symbol;Acc:MGI:96915]
ENSMUST00000113975	9383.67	20351.1	-1.1169	0.011583	1	Slc5a3	solute carrier family 5 (inositol transporters), member 3 [Source:MGI Symbol;Acc:MGI:1858226]
ENSMUST00000048073	960.507	2087.47	-1.1199	0.011674	1	Pigs	phosphatidylinositol glycan anchor biosynthesis, class S [Source:MGI Symbol;Acc:MGI:2687325]
ENSMUST00000218828	1518.83	3414.33	-1.1686	0.011678	1	Nap1l1	nucleosome assembly protein 1-like 1 [Source:MGI Symbol;Acc:MGI:1855693]
ENSMUST00000178224	1209.18	3211.52	-1.4092	0.011757	1	D430019H16Rik	RIKEN cDNA D430019H16 gene [Source:MGI Symbol;Acc:MGI:2443127]
ENSMUST00000040715	186.069	443.331	-1.2525	0.011759	1	Mustn1	musculoskeletal, embryonic nuclear protein 1 [Source:MGI Symbol;Acc:MGI:1913425]
ENSMUST00000038275	506.659	1083.68	-1.0969	0.011807	1	Mylip	myosin regulatory light chain interacting protein [Source:MGI Symbol;Acc:MGI:2388271]
ENSMUST00000056558	1340.47	2833.25	-1.0797	0.011824	1	Zfp366	zinc finger protein 366 [Source:MGI Symbol;Acc:MGI:2178429]
ENSMUST00000087321	784.462	2600.31	-1.7289	0.011864	1	Ppp1r3c	protein phosphatase 1, regulatory subunit 3C [Source:MGI Symbol;Acc:MGI:1858229]
ENSMUST00000126283	25.3329	78.1221	-1.6247	0.011886	1	Eda2r	ectodysplasin A2 receptor [Source:MGI Symbol;Acc:MGI:2442860]
ENSMUST00000090433	600.664	1296.06	-1.1095	0.011914	1	Sec14l1	SEC14-like lipid binding 1 [Source:MGI Symbol;Acc:MGI:1921386]
ENSMUST00000063694	3178.22	6723.48	-1.081	0.011938	1	Klf13	Kruppel-like factor 13 [Source:MGI Symbol;Acc:MGI:1354948]
ENSMUST00000128172	11.7182	49.9156	-2.0907	0.012002	1	Bcl2l1	BCL2-like 1 [Source:MGI Symbol;Acc:MGI:88139]
ENSMUST00000031879	295.01	678.465	-1.2015	0.012022	1	Tcaf2	TRPM8 channel-associated factor 2 [Source:MGI Symbol;Acc:MGI:2385258]
ENSMUST00000049378	36.3973	101.89	-1.4851	0.012096	1	Ablim3	actin binding LIM protein family, member 3 [Source:MGI Symbol;Acc:MGI:2442582]
ENSMUST00000079828	51.9279	261.43	-2.3318	0.012173	1	Ntrk2	neurotrophic tyrosine kinase, receptor, type 2 [Source:MGI Symbol;Acc:MGI:97384]
ENSMUST00000027035	42.0767	116.538	-1.4697	0.012189	1	Sox17	SRY (sex determining region Y)-box 17 [Source:MGI Symbol;Acc:MGI:107543]
ENSMUST00000025925	1222.22	2735.15	-1.1621	0.012309	1	Pla2g16	phospholipase A2, group XVI [Source:MGI Symbol;Acc:MGI:2179715]
ENSMUST00000210998	4.14733	24.6858	-2.5734	0.012378	1	Nosip	nitric oxide synthase interacting protein [Source:MGI Symbol;Acc:MGI:1913644]
ENSMUST00000053764	4465.97	13373.4	-1.5823	0.012391	1	Foxo1	forkhead box O1 [Source:MGI Symbol;Acc:MGI:1890077]
ENSMUST00000021681	233.275	536.891	-1.2026	0.012428	1	Vash1	vasohibin 1 [Source:MGI Symbol;Acc:MGI:2442543]
ENSMUST00000027989	179.202	401.588	-1.1641	0.012455	1	Hsd17b7	hydroxysteroid (17-beta) dehydrogenase 7 [Source:MGI Symbol;Acc:MGI:1330808]
ENSMUST00000137525	63.4574	153.961	-1.2787	0.012477	1	Epn2	epsin 2 [Source:MGI Symbol;Acc:MGI:1333766]
ENSMUST00000004201	4458.35	11436.6	-1.3591	0.012556	1	Col5a3	collagen, type V, alpha 3 [Source:MGI Symbol;Acc:MGI:1858212]
ENSMUST00000091233	70.2185	393.127	-2.4851	0.012702	1	Adamtsl2	ADAMTS-like 2 [Source:MGI Symbol;Acc:MGI:1925044]
ENSMUST00000012028	359.995	794.577	-1.1422	0.012707	1	Gltp	glycolipid transfer protein [Source:MGI Symbol;Acc:MGI:1929253]
ENSMUST00000044373	88.6797	222.588	-1.3277	0.012711	1	Rfxap	regulatory factor X-associated protein [Source:MGI Symbol;Acc:MGI:2180854]
ENSMUST00000146566	9.31767	40.1121	-2.106	0.012785	1	Baiap2	brain-specific angiogenesis inhibitor 1-associated protein 2 [Source:MGI Symbol;Acc:MGI:2137336]
ENSMUST00000219443	607.285	1312.08	-1.1114	0.012912	1	Arhgap5	Rho GTPase activating protein 5 [Source:MGI Symbol;Acc:MGI:1332637]
ENSMUST00000069066	756.93	2909.32	-1.9424	0.013063	1	Fam49a	family with sequence similarity 49, member A [Source:MGI Symbol;Acc:MGI:1261783]
ENSMUST00000192505	19.0696	62.0242	-1.7016	0.013154	1	Sox17	SRY (sex determining region Y)-box 17 [Source:MGI Symbol;Acc:MGI:107543]
ENSMUST00000001583	804.208	1993.27	-1.3095	0.013172	1	Ell2	elongation factor RNA polymerase II 2 [Source:MGI Symbol;Acc:MGI:2183438]
ENSMUST00000016168	751.187	2304.72	-1.6173	0.013203	1	Lbp	lipopolysaccharide binding protein [Source:MGI Symbol;Acc:MGI:1098776]
ENSMUST00000057870	51.3293	137.799	-1.4247	0.013239	1	Rprml	reprimo-like [Source:MGI Symbol;Acc:MGI:2144486]
ENSMUST00000078271	7.79048	36.3674	-2.2229	0.013267	1	Pcdhb5	protocadherin beta 5 [Source:MGI Symbol;Acc:MGI:2136739]
ENSMUST00000070756	768.906	4044.37	-2.395	0.01329	1	Adcyap1r1	adenylate cyclase activating polypeptide 1 receptor 1 [Source:MGI Symbol;Acc:MGI:108449]
ENSMUST00000212300	6.84228	33.2631	-2.2814	0.013297	1	Dnajb1	DnaJ heat shock protein family (Hsp40) member B1 [Source:MGI Symbol;Acc:MGI:1931874]
ENSMUST00000161839	9.38271	36.901	-1.9756	0.013391	1	Hes1	hes family bHLH transcription factor 1 [Source:MGI Symbol;Acc:MGI:104853]
ENSMUST00000041968	2091.93	5123.86	-1.2924	0.013445	1	Tmem135	transmembrane protein 135 [Source:MGI Symbol;Acc:MGI:1920009]
ENSMUST00000044804	1507.13	3378.98	-1.1648	0.01351	1	Cdsn	corneodesmosin [Source:MGI Symbol;Acc:MGI:3505689]
ENSMUST00000048308	2897.12	6811.38	-1.2333	0.013607	1	C130074G19Rik	RIKEN cDNA C130074G19 gene [Source:MGI Symbol;Acc:MGI:2444831]
ENSMUST00000134109	37.4903	103.459	-1.4645	0.013703	1	Tsc22d1	TSC22 domain family, member 1 [Source:MGI Symbol;Acc:MGI:109127]
ENSMUST00000186853	57.2332	153.653	-1.4247	0.013738	1	St8sia4	ST8 alpha-N-acetyl-neuraminide alpha-2,8-sialyltransferase 4 [Source:MGI Symbol;Acc:MGI:106018]
ENSMUST00000223129	428.489	913.016	-1.0914	0.013807	1	Lpin1	lipin 1 [Source:MGI Symbol;Acc:MGI:1891340]
ENSMUST00000080167	14.9971	68.9473	-2.2008	0.013813	1	Rufy4	RUN and FYVE domain containing 4 [Source:MGI Symbol;Acc:MGI:3588214]
ENSMUST00000233291	122.109	461.215	-1.9173	0.013873	1	Fkbp5	FK506 binding protein 5 [Source:MGI Symbol;Acc:MGI:104670]
ENSMUST00000053917	3787.65	7857.92	-1.0528	0.013891	1	Ccny	cyclin Y [Source:MGI Symbol;Acc:MGI:1915224]
ENSMUST00000029440	9.60717	39.8348	-2.0518	0.013923	1	Olfml3	olfactomedin-like 3 [Source:MGI Symbol;Acc:MGI:1914877]
ENSMUST00000041023	423.68	942.885	-1.1541	0.013968	1	Ipo9	importin 9 [Source:MGI Symbol;Acc:MGI:1918944]
ENSMUST00000023799	28.9061	86.3364	-1.5786	0.01403	1	Krt79	keratin 79 [Source:MGI Symbol;Acc:MGI:2385030]
ENSMUST00000017153	1146.09	4604.32	-2.0063	0.014092	1	Sdc4	syndecan 4 [Source:MGI Symbol;Acc:MGI:1349164]
ENSMUST00000052556	882.632	1919.71	-1.121	0.014094	1	Abhd17b	abhydrolase domain containing 17B [Source:MGI Symbol;Acc:MGI:1917816]
ENSMUST00000089377	19.0045	64.3071	-1.7586	0.014138	1	Lgals1	lectin, galactose binding, soluble 1 [Source:MGI Symbol;Acc:MGI:96777]
ENSMUST00000035295	1272.16	3157.23	-1.3114	0.014358	1	Degs1	delta(4)-desaturase, sphingolipid 1 [Source:MGI Symbol;Acc:MGI:1097711]
ENSMUST00000091829	138.578	306.749	-1.1464	0.014386	1	Larp4b	La ribonucleoprotein domain family, member 4B [Source:MGI Symbol;Acc:MGI:106330]
ENSMUST00000097653	334.433	725.757	-1.1178	0.014462	1	Col6a3	collagen, type VI, alpha 3 [Source:MGI Symbol;Acc:MGI:88461]
ENSMUST00000036267	239.216	550.598	-1.2027	0.014555	1	Chst2	carbohydrate sulfotransferase 2 [Source:MGI Symbol;Acc:MGI:1891160]
ENSMUST00000099195	151.098	508.32	-1.7503	0.014679	1	Pde7a	phosphodiesterase 7A [Source:MGI Symbol;Acc:MGI:1202402]
ENSMUST00000124408	95.8115	231.999	-1.2758	0.014783	1	Asph	aspartate-beta-hydroxylase [Source:MGI Symbol;Acc:MGI:1914186]
ENSMUST00000192045	14.1936	49.5316	-1.8031	0.015094	1	Gm8797	predicted pseudogene 8797 [Source:MGI Symbol;Acc:MGI:3643769]
ENSMUST00000025092	10.4057	39.7385	-1.9332	0.015125	1	Tmem178	transmembrane protein 178 [Source:MGI Symbol;Acc:MGI:1915277]
ENSMUST00000084882	253.719	536.399	-1.0801	0.015167	1	Crip2	cysteine rich protein 2 [Source:MGI Symbol;Acc:MGI:1915587]
ENSMUST00000023453	141.297	319.028	-1.1749	0.015371	1	Sdf2l1	stromal cell-derived factor 2-like 1 [Source:MGI Symbol;Acc:MGI:2149842]
ENSMUST00000097474	24.1553	68.2756	-1.499	0.015446	1	Rcsd1	RCSD domain containing 1 [Source:MGI Symbol;Acc:MGI:2676394]
ENSMUST00000028950	90.0979	204.688	-1.1839	0.01551	1	Sdcbp2	syndecan binding protein (syntenin) 2 [Source:MGI Symbol;Acc:MGI:2385156]
ENSMUST00000196049	60.1184	146.238	-1.2824	0.01559	1	Tsc22d2	TSC22 domain family, member 2 [Source:MGI Symbol;Acc:MGI:1919283]
ENSMUST00000091706	101.156	389.959	-1.9467	0.015601	1	Hfe	hemochromatosis [Source:MGI Symbol;Acc:MGI:109191]
ENSMUST00000038382	218.823	482.922	-1.142	0.015619	1	Jph1	junctophilin 1 [Source:MGI Symbol;Acc:MGI:1891495]
ENSMUST00000040097	167.608	383.068	-1.1925	0.015689	1	Palmd	palmdelphin [Source:MGI Symbol;Acc:MGI:2148896]
ENSMUST00000084935	378.216	822.592	-1.121	0.015707	1	Pgm2l1	phosphoglucomutase 2-like 1 [Source:MGI Symbol;Acc:MGI:1918224]
ENSMUST00000027997	6839.68	14492.7	-1.0833	0.015741	1	Rgs5	regulator of G-protein signaling 5 [Source:MGI Symbol;Acc:MGI:1098434]
ENSMUST00000024981	795.879	1979.91	-1.3148	0.015799	1	Jpt2	Jupiter microtubule associated homolog 2 [Source:MGI Symbol;Acc:MGI:1196260]
ENSMUST00000135088	49.5777	128.091	-1.3694	0.01585	1	Ywhaq	tyrosine 3-monooxygenase/tryptophan 5-monooxygenase activation protein theta [Source:MGI Symbol;Acc:MGI:891963]
ENSMUST00000020204	296.349	635.686	-1.101	0.016005	1	Ntn4	netrin 4 [Source:MGI Symbol;Acc:MGI:1888978]
ENSMUST00000058635	8.01005	36.3141	-2.1806	0.016036	1	Slc25a2	solute carrier family 25 (mitochondrial carrier, ornithine transporter) member 2 [Source:MGI Symbol;Acc:MGI:2137907]
ENSMUST00000047040	2621.26	5912.69	-1.1736	0.016243	1	Cavin3	caveolae associated 3 [Source:MGI Symbol;Acc:MGI:1923422]
ENSMUST00000039408	801.006	1727.59	-1.1089	0.016471	1	Pkp2	plakophilin 2 [Source:MGI Symbol;Acc:MGI:1914701]
ENSMUST00000015157	90.4167	212.315	-1.2315	0.016677	1	Trappc2l	trafficking protein particle complex 2-like [Source:MGI Symbol;Acc:MGI:1916295]
ENSMUST00000004574	149.013	331.264	-1.1525	0.016712	1	Dnajb11	DnaJ heat shock protein family (Hsp40) member B11 [Source:MGI Symbol;Acc:MGI:1915088]
ENSMUST00000056427	604.637	1377.41	-1.1878	0.016719	1	Tubb2a	tubulin, beta 2A class IIA [Source:MGI Symbol;Acc:MGI:107861]
ENSMUST00000000188	7959.54	18566.5	-1.2219	0.01676	1	Ccnd2	cyclin D2 [Source:MGI Symbol;Acc:MGI:88314]
ENSMUST00000134533	2.18589	20.1094	-3.2016	0.016772	1	Mier1	MEIR1 treanscription regulator [Source:MGI Symbol;Acc:MGI:1918398]
ENSMUST00000067543	486.656	1014.01	-1.0591	0.016818	1	Trib1	tribbles pseudokinase 1 [Source:MGI Symbol;Acc:MGI:2443397]
ENSMUST00000207270	173.602	380.349	-1.1315	0.016823	1	Lyrm1	LYR motif containing 1 [Source:MGI Symbol;Acc:MGI:1921169]
ENSMUST00000226878	582.829	1552.74	-1.4137	0.016861	1	Npr3	natriuretic peptide receptor 3 [Source:MGI Symbol;Acc:MGI:97373]
ENSMUST00000020886	2075.42	4187.44	-1.0127	0.017136	1	Nampt	nicotinamide phosphoribosyltransferase [Source:MGI Symbol;Acc:MGI:1929865]
ENSMUST00000168020	5.38991	33.5833	-2.6394	0.017142	1	Anxa1	annexin A1 [Source:MGI Symbol;Acc:MGI:96819]
ENSMUST00000179937	24.1749	74.1002	-1.616	0.017298	1	Tnfaip8	tumor necrosis factor, alpha-induced protein 8 [Source:MGI Symbol;Acc:MGI:2147191]
ENSMUST00000114732	122.148	274.009	-1.1656	0.017399	1	Ephb6	Eph receptor B6 [Source:MGI Symbol;Acc:MGI:1096338]
ENSMUST00000048790	1042.78	3758.07	-1.8496	0.017443	1	Prrg3	proline rich Gla (G-carboxyglutamic acid) 3 (transmembrane) [Source:MGI Symbol;Acc:MGI:2685214]
ENSMUST00000080058	17.5473	66.227	-1.9162	0.017547	1	Egln2	egl-9 family hypoxia-inducible factor 2 [Source:MGI Symbol;Acc:MGI:1932287]
ENSMUST00000019974	270.336	600.119	-1.1505	0.017659	1	Rab32	RAB32, member RAS oncogene family [Source:MGI Symbol;Acc:MGI:1915094]
ENSMUST00000031565	112.027	252.096	-1.1701	0.017668	1	Fscn1	fascin actin-bundling protein 1 [Source:MGI Symbol;Acc:MGI:1352745]
ENSMUST00000045674	1238.64	2567.6	-1.0517	0.017778	1	Plpp6	phospholipid phosphatase 6 [Source:MGI Symbol;Acc:MGI:1921661]
ENSMUST00000033846	116.034	264.44	-1.1884	0.017786	1	Angpt2	angiopoietin 2 [Source:MGI Symbol;Acc:MGI:1202890]
ENSMUST00000201069	14.5531	48.3693	-1.7328	0.017789	1	Haus3	HAUS augmin-like complex, subunit 3 [Source:MGI Symbol;Acc:MGI:2387633]
ENSMUST00000220951	0.873379	25.1022	-4.8451	0.017795	1	Lsmem1	leucine-rich single-pass membrane protein 1 [Source:MGI Symbol;Acc:MGI:2685735]
ENSMUST00000151202	4.29208	23.6939	-2.4648	0.017808	1	Midn	midnolin [Source:MGI Symbol;Acc:MGI:1890222]
ENSMUST00000142784	195.637	414.71	-1.0839	0.018033	1	Snrk	SNF related kinase [Source:MGI Symbol;Acc:MGI:108104]
ENSMUST00000090559	823.807	1708.91	-1.0527	0.018169	1	Cry2	cryptochrome 2 (photolyase-like) [Source:MGI Symbol;Acc:MGI:1270859]
ENSMUST00000074783	7.35135	32.4523	-2.1422	0.01819	1	Hmcn1	hemicentin 1 [Source:MGI Symbol;Acc:MGI:2685047]
ENSMUST00000079692	529.9	1083.43	-1.0318	0.018218	1	Gpr182	G protein-coupled receptor 182 [Source:MGI Symbol;Acc:MGI:109545]
ENSMUST00000046983	576.411	1251.02	-1.1179	0.018219	1	Smpd1	sphingomyelin phosphodiesterase 1, acid lysosomal [Source:MGI Symbol;Acc:MGI:98325]
ENSMUST00000220529	61.94	150.378	-1.2796	0.018235	1	Ranbp9	RAN binding protein 9 [Source:MGI Symbol;Acc:MGI:1928741]
ENSMUST00000037540	3.71308	23.5338	-2.664	0.018367	1	P2ry2	purinergic receptor P2Y, G-protein coupled 2 [Source:MGI Symbol;Acc:MGI:105107]
ENSMUST00000021880	18.2759	111.854	-2.6136	0.018394	1	Ctla2a	cytotoxic T lymphocyte-associated protein 2 alpha [Source:MGI Symbol;Acc:MGI:88554]
ENSMUST00000023830	2062.33	4094.35	-0.98936	0.018462	1	Nus1	NUS1 dehydrodolichyl diphosphate synthase subunit [Source:MGI Symbol;Acc:MGI:1196365]
ENSMUST00000061826	489.598	1030.59	-1.0738	0.018642	1	B3galnt1	UDP-GalNAc:betaGlcNAc beta 1,3-galactosaminyltransferase, polypeptide 1 [Source:MGI Symbol;Acc:MGI:1349405]
ENSMUST00000168401	68.013	170.155	-1.323	0.018753	1	Lpl	lipoprotein lipase [Source:MGI Symbol;Acc:MGI:96820]
ENSMUST00000000058	8947.84	19723.2	-1.1403	0.018777	1	Cav2	caveolin 2 [Source:MGI Symbol;Acc:MGI:107571]
ENSMUST00000032336	157.641	431.212	-1.4518	0.019016	1	Plbd1	phospholipase B domain containing 1 [Source:MGI Symbol;Acc:MGI:1914107]
ENSMUST00000151224	1.96632	32.8467	-4.0622	0.019099	1	Fam163b	family with sequence similarity 163, member B [Source:MGI Symbol;Acc:MGI:1926106]
ENSMUST00000032065	2220.8	4406.45	-0.98854	0.019187	1	Pcyox1	prenylcysteine oxidase 1 [Source:MGI Symbol;Acc:MGI:1914131]
ENSMUST00000091420	4.95078	26.3713	-2.4132	0.019201	1	Skida1	SKI/DACH domain containing 1 [Source:MGI Symbol;Acc:MGI:1919918]
ENSMUST00000050709	2.90963	19.0851	-2.7135	0.019205	1	Dok7	docking protein 7 [Source:MGI Symbol;Acc:MGI:3584043]
ENSMUST00000132773	239.984	604.61	-1.3331	0.019334	1	Itpripl1	inositol 1,4,5-triphosphate receptor interacting protein-like 1 [Source:MGI Symbol;Acc:MGI:1920588]
ENSMUST00000220816	59.6744	138.898	-1.2188	0.019349	1	Esyt2	extended synaptotagmin-like protein 2 [Source:MGI Symbol;Acc:MGI:1261845]
ENSMUST00000028175	65.5831	157.611	-1.265	0.019474	1	Cytip	cytohesin 1 interacting protein [Source:MGI Symbol;Acc:MGI:2183535]
ENSMUST00000037968	58.736	139.282	-1.2457	0.01951	1	Uvrag	UV radiation resistance associated gene [Source:MGI Symbol;Acc:MGI:1925860]
ENSMUST00000068045	291.024	631.398	-1.1174	0.019595	1	Actn4	actinin alpha 4 [Source:MGI Symbol;Acc:MGI:1890773]
ENSMUST00000081654	305.343	631.485	-1.0483	0.019612	1	Col18a1	collagen, type XVIII, alpha 1 [Source:MGI Symbol;Acc:MGI:88451]
ENSMUST00000018287	62.4344	181.004	-1.5356	0.019662	1	Mafk	v-maf musculoaponeurotic fibrosarcoma oncogene family, protein K (avian) [Source:MGI Symbol;Acc:MGI:99951]
ENSMUST00000007993	352.478	1054.65	-1.5812	0.019857	1	Rbm28	RNA binding motif protein 28 [Source:MGI Symbol;Acc:MGI:2655711]
ENSMUST00000192328	10.1162	37.8395	-1.9032	0.019981	1	Tbl1xr1	transducin (beta)-like 1X-linked receptor 1 [Source:MGI Symbol;Acc:MGI:2441730]
ENSMUST00000018880	299.234	618.501	-1.0475	0.020139	1	Ndel1	nudE neurodevelopment protein 1 like 1 [Source:MGI Symbol;Acc:MGI:1932915]
ENSMUST00000226139	108.727	259.608	-1.2556	0.020263	1	Npr3	natriuretic peptide receptor 3 [Source:MGI Symbol;Acc:MGI:97373]
ENSMUST00000034876	1020.82	2206.25	-1.1119	0.020273	1	Tspan3	tetraspanin 3 [Source:MGI Symbol;Acc:MGI:1928098]
ENSMUST00000165971	298.06	632.775	-1.0861	0.020505	1	Sept10	septin 10 [Source:MGI Symbol;Acc:MGI:1918110]
ENSMUST00000018625	2832.12	5584.49	-0.97954	0.020518	1	Appbp2	amyloid beta precursor protein (cytoplasmic tail) binding protein 2 [Source:MGI Symbol;Acc:MGI:1914134]
ENSMUST00000105420	442.823	915.743	-1.0482	0.020605	1	Adora2a	adenosine A2a receptor [Source:MGI Symbol;Acc:MGI:99402]
ENSMUST00000077577	4501.71	10791	-1.2613	0.020614	1	Tuba1b	tubulin, alpha 1B [Source:MGI Symbol;Acc:MGI:107804]
ENSMUST00000186787	12.7364	43.7604	-1.7807	0.020706	1	Hdlbp	high density lipoprotein (HDL) binding protein [Source:MGI Symbol;Acc:MGI:99256]
ENSMUST00000059193	324.097	685.851	-1.0815	0.020743	1	F2r	coagulation factor II (thrombin) receptor [Source:MGI Symbol;Acc:MGI:101802]
ENSMUST00000024860	627.786	2155.87	-1.7799	0.020874	1	Ehd3	EH-domain containing 3 [Source:MGI Symbol;Acc:MGI:1928900]
ENSMUST00000169787	8.44429	35.2689	-2.0623	0.02108	1	Adamtsl2	ADAMTS-like 2 [Source:MGI Symbol;Acc:MGI:1925044]
ENSMUST00000229285	8.44429	35.2689	-2.0623	0.02108	1	Maff	v-maf musculoaponeurotic fibrosarcoma oncogene family, protein F (avian) [Source:MGI Symbol;Acc:MGI:96910]
ENSMUST00000044524	783.267	2134.53	-1.4463	0.021108	1	Dap	death-associated protein [Source:MGI Symbol;Acc:MGI:1918190]
ENSMUST00000008537	3579.41	7693.36	-1.1039	0.021162	1	Carhsp1	calcium regulated heat stable protein 1 [Source:MGI Symbol;Acc:MGI:1196368]
ENSMUST00000091790	3.71308	22.723	-2.6135	0.02119	1	Atp9b	ATPase, class II, type 9B [Source:MGI Symbol;Acc:MGI:1354757]
ENSMUST00000162150	32.6891	89.3131	-1.4501	0.02126	1	Pkp2	plakophilin 2 [Source:MGI Symbol;Acc:MGI:1914701]
ENSMUST00000030169	3.42359	22.8831	-2.7407	0.021306	1	Stoml2	stomatin (Epb7.2)-like 2 [Source:MGI Symbol;Acc:MGI:1913842]
ENSMUST00000040159	2355.91	4687.05	-0.99239	0.021405	1	C1galt1	core 1 synthase, glycoprotein-N-acetylgalactosamine 3-beta-galactosyltransferase, 1 [Source:MGI Symbol;Acc:MGI:2151071]
ENSMUST00000028527	9.09321	33.1669	-1.8669	0.021438	1	Kif18a	kinesin family member 18A [Source:MGI Symbol;Acc:MGI:2446977]
ENSMUST00000204702	29.8543	85.7076	-1.5215	0.021494	1	Hspa4l	heat shock protein 4 like [Source:MGI Symbol;Acc:MGI:107422]
ENSMUST00000040718	882.25	1761.07	-0.99719	0.021882	1	Ostm1	osteopetrosis associated transmembrane protein 1 [Source:MGI Symbol;Acc:MGI:2655574]
ENSMUST00000109166	232.652	487.434	-1.067	0.021964	1	Aida	axin interactor, dorsalization associated [Source:MGI Symbol;Acc:MGI:1919737]
ENSMUST00000025875	91.8495	201.146	-1.1309	0.02219	1	Slc1a1	solute carrier family 1 (neuronal/epithelial high affinity glutamate transporter, system Xag), member 1 [Source:MGI Symbol;Acc:MGI:105083]
ENSMUST00000047028	747.588	1808.59	-1.2746	0.022318	1	Lgalsl	lectin, galactoside binding-like [Source:MGI Symbol;Acc:MGI:1916114]
ENSMUST00000225856	7.27653	30.4895	-2.067	0.02245	1	Ctla2a	cytotoxic T lymphocyte-associated protein 2 alpha [Source:MGI Symbol;Acc:MGI:88554]
ENSMUST00000107359	1483.85	3189.42	-1.104	0.022457	1	Megf9	multiple EGF-like-domains 9 [Source:MGI Symbol;Acc:MGI:1918264]
ENSMUST00000107456	417.804	840.108	-1.0078	0.022489	1	Fam174b	family with sequence similarity 174, member B [Source:MGI Symbol;Acc:MGI:3698178]
ENSMUST00000104999	490.556	1018.06	-1.0533	0.022493	1	Nrarp	Notch-regulated ankyrin repeat protein [Source:MGI Symbol;Acc:MGI:1914372]
ENSMUST00000167403	60.7722	171.328	-1.4953	0.022523	1	Hist2h3c2	histone cluster 2, H3c2 [Source:MGI Symbol;Acc:MGI:2448357]
ENSMUST00000214058	3.27395	22.0617	-2.7524	0.022613	1	Csrnp1	cysteine-serine-rich nuclear protein 1 [Source:MGI Symbol;Acc:MGI:2387989]
ENSMUST00000021239	1996.92	3943.59	-0.98173	0.022625	1	Lrrc59	leucine rich repeat containing 59 [Source:MGI Symbol;Acc:MGI:2138133]
ENSMUST00000053686	232.831	497.206	-1.0946	0.022632	1	Uck2	uridine-cytidine kinase 2 [Source:MGI Symbol;Acc:MGI:1931744]
ENSMUST00000066285	2494.75	5179.21	-1.0538	0.022803	1	Hspa12a	heat shock protein 12A [Source:MGI Symbol;Acc:MGI:1920692]
ENSMUST00000022746	565.005	1127.82	-0.99721	0.022836	1	Osmr	oncostatin M receptor [Source:MGI Symbol;Acc:MGI:1330819]
ENSMUST00000042390	1281.8	2531.58	-0.98186	0.022874	1	Man1b1	mannosidase, alpha, class 1B, member 1 [Source:MGI Symbol;Acc:MGI:2684954]
ENSMUST00000003645	1.60201	17.4424	-3.4446	0.022966	1	Ercc1	excision repair cross-complementing rodent repair deficiency, complementation group 1 [Source:MGI Symbol;Acc:MGI:95412]
ENSMUST00000102838	2172.25	4373.99	-1.0098	0.022968	1	Sptbn1	spectrin beta, non-erythrocytic 1 [Source:MGI Symbol;Acc:MGI:98388]
ENSMUST00000223216	3.27884	29.0174	-3.1457	0.02298	1	Exoc2	exocyst complex component 2 [Source:MGI Symbol;Acc:MGI:1913732]
ENSMUST00000067085	21.4002	62.3014	-1.5416	0.023	1	Nepn	nephrocan [Source:MGI Symbol;Acc:MGI:1913900]
ENSMUST00000036113	483.685	990.752	-1.0345	0.023003	1	Tbc1d16	TBC1 domain family, member 16 [Source:MGI Symbol;Acc:MGI:2652878]
ENSMUST00000136628	87.5721	202.042	-1.2061	0.023011	1	Smim26	small integral membrane protein 26 [Source:MGI Symbol;Acc:MGI:2685407]
ENSMUST00000034400	2041.23	4089.88	-1.0026	0.023081	1	Cyb5b	cytochrome b5 type B [Source:MGI Symbol;Acc:MGI:1913677]
ENSMUST00000204639	17.6172	55.4954	-1.6554	0.023253	1	Gabarapl1	gamma-aminobutyric acid (GABA) A receptor-associated protein-like 1 [Source:MGI Symbol;Acc:MGI:1914980]
ENSMUST00000009220	2.98445	19.8426	-2.7331	0.023342	1	Zmat5	zinc finger, matrin type 5 [Source:MGI Symbol;Acc:MGI:1914428]
ENSMUST00000098927	97.5632	255.435	-1.3885	0.023353	1	Mcf2l	mcf.2 transforming sequence-like [Source:MGI Symbol;Acc:MGI:103263]
ENSMUST00000228489	5.67941	27.7796	-2.2902	0.023717	1	Npr3	natriuretic peptide receptor 3 [Source:MGI Symbol;Acc:MGI:97373]
ENSMUST00000068877	8.36947	32.8896	-1.9744	0.023825	1	Timd4	T cell immunoglobulin and mucin domain containing 4 [Source:MGI Symbol;Acc:MGI:2445125]
ENSMUST00000112247	78.165	171.851	-1.1366	0.023841	1	Mospd2	motile sperm domain containing 2 [Source:MGI Symbol;Acc:MGI:1924013]
ENSMUST00000067715	16.5292	70.5911	-2.0945	0.023963	1	Pabpc1l	poly(A) binding protein, cytoplasmic 1-like [Source:MGI Symbol;Acc:MGI:1922908]
ENSMUST00000161790	174.326	361.049	-1.0504	0.024042	1	Eif4g2	eukaryotic translation initiation factor 4, gamma 2 [Source:MGI Symbol;Acc:MGI:109207]
ENSMUST00000064371	43.0102	103.128	-1.2617	0.024055	1	Magi3	membrane associated guanylate kinase, WW and PDZ domain containing 3 [Source:MGI Symbol;Acc:MGI:1923484]
ENSMUST00000108817	86.3247	189.955	-1.1378	0.024103	1	Hist3h2a	histone cluster 3, H2a [Source:MGI Symbol;Acc:MGI:2448458]
ENSMUST00000114313	2694.87	5296.59	-0.97485	0.024161	1	Cflar	CASP8 and FADD-like apoptosis regulator [Source:MGI Symbol;Acc:MGI:1336166]
ENSMUST00000021467	576.647	1166.65	-1.0166	0.024167	1	Sav1	salvador family WW domain containing 1 [Source:MGI Symbol;Acc:MGI:1927144]
ENSMUST00000028005	1850.95	3635.79	-0.97401	0.024276	1	Mgst3	microsomal glutathione S-transferase 3 [Source:MGI Symbol;Acc:MGI:1913697]
ENSMUST00000006614	184.063	376.401	-1.0321	0.024312	1	Epha2	Eph receptor A2 [Source:MGI Symbol;Acc:MGI:95278]
ENSMUST00000028600	8812.16	17366.4	-0.97873	0.024342	1	Hipk3	homeodomain interacting protein kinase 3 [Source:MGI Symbol;Acc:MGI:1314882]
ENSMUST00000121927	3046.03	5983.61	-0.97409	0.024356	1	Nrip1	nuclear receptor interacting protein 1 [Source:MGI Symbol;Acc:MGI:1315213]
ENSMUST00000064883	281.228	611.555	-1.1207	0.024405	1	Plekha2	pleckstrin homology domain-containing, family A (phosphoinositide binding specific) member 2 [Source:MGI Symbol;Acc:MGI:1928144]
ENSMUST00000040284	1030.81	2095.84	-1.0237	0.024505	1	BC031181	cDNA sequence BC031181 [Source:MGI Symbol;Acc:MGI:3039614]
ENSMUST00000103122	4605.85	8985.58	-0.96414	0.024787	1	Tgm2	transglutaminase 2, C polypeptide [Source:MGI Symbol;Acc:MGI:98731]
ENSMUST00000111131	3.05927	27.3527	-3.1604	0.02491	1	Cd59b	CD59b antigen [Source:MGI Symbol;Acc:MGI:1888996]
ENSMUST00000022787	602.999	1760.5	-1.5458	0.024925	1	Slc7a8	solute carrier family 7 (cationic amino acid transporter, y+ system), member 8 [Source:MGI Symbol;Acc:MGI:1355323]
ENSMUST00000031455	185.191	388.147	-1.0676	0.024941	1	Mfsd7a	major facilitator superfamily domain containing 7A [Source:MGI Symbol;Acc:MGI:2442629]
ENSMUST00000116456	740.169	1506.53	-1.0253	0.024974	1	Cyth3	cytohesin 3 [Source:MGI Symbol;Acc:MGI:1335107]
ENSMUST00000019071	86.819	187.31	-1.1093	0.025002	1	Ccl6	chemokine (C-C motif) ligand 6 [Source:MGI Symbol;Acc:MGI:98263]
ENSMUST00000102977	42.3711	105.966	-1.3224	0.025088	1	Hist1h4i	histone cluster 1, H4i [Source:MGI Symbol;Acc:MGI:2448432]
ENSMUST00000027015	200.292	425.9	-1.0884	0.025109	1	Casp1	caspase 1 [Source:MGI Symbol;Acc:MGI:96544]
ENSMUST00000190711	24.7441	67.3476	-1.4445	0.025114	1	Gsta3	glutathione S-transferase, alpha 3 [Source:MGI Symbol;Acc:MGI:95856]
ENSMUST00000090726	1651.18	3259.07	-0.98096	0.02536	1	Slc43a3	solute carrier family 43, member 3 [Source:MGI Symbol;Acc:MGI:1931054]
ENSMUST00000027067	74.7854	293.84	-1.9742	0.025458	1	Gsta3	glutathione S-transferase, alpha 3 [Source:MGI Symbol;Acc:MGI:95856]
ENSMUST00000177165	23.8854	73.6733	-1.625	0.025483	1	Frg2f1	FSHD region gene 2 family member 1 [Source:MGI Symbol;Acc:MGI:3035485]
ENSMUST00000159856	8.44429	33.9673	-2.0081	0.025626	1	Arrdc3	arrestin domain containing 3 [Source:MGI Symbol;Acc:MGI:2145242]
ENSMUST00000027377	1108.6	2277.13	-1.0385	0.025733	1	Igfbp5	insulin-like growth factor binding protein 5 [Source:MGI Symbol;Acc:MGI:96440]
ENSMUST00000130491	1975.38	3860.89	-0.96681	0.025746	1	Cebpg	CCAAT/enhancer binding protein (C/EBP), gamma [Source:MGI Symbol;Acc:MGI:104982]
ENSMUST00000149354	62.6686	143.614	-1.1964	0.025758	1	Rsrp1	arginine/serine rich protein 1 [Source:MGI Symbol;Acc:MGI:106498]
ENSMUST00000037947	3731	7210.58	-0.95055	0.025843	1	Mcl1	myeloid cell leukemia sequence 1 [Source:MGI Symbol;Acc:MGI:101769]
ENSMUST00000032808	24.5343	68.7768	-1.4871	0.025874	1	2200002D01Rik	RIKEN cDNA 2200002D01 gene [Source:MGI Symbol;Acc:MGI:1919525]
ENSMUST00000172031	131.47	326.121	-1.3107	0.02599	1	Inpp4b	inositol polyphosphate-4-phosphatase, type II [Source:MGI Symbol;Acc:MGI:2158925]
ENSMUST00000170794	184.942	373.189	-1.0128	0.026095	1	Pkdcc	protein kinase domain containing, cytoplasmic [Source:MGI Symbol;Acc:MGI:2147077]
ENSMUST00000133858	9.97148	36.5275	-1.8731	0.026135	1	A730049H05Rik	RIKEN cDNA A730049H05 gene [Source:MGI Symbol;Acc:MGI:1921766]
ENSMUST00000017981	183.275	383.526	-1.0653	0.026203	1	Nkiras2	NFKB inhibitor interacting Ras-like protein 2 [Source:MGI Symbol;Acc:MGI:1919216]
ENSMUST00000014920	447.515	1047.47	-1.2269	0.026277	1	Nol3	nucleolar protein 3 (apoptosis repressor with CARD domain) [Source:MGI Symbol;Acc:MGI:1925938]
ENSMUST00000048490	103.148	235.753	-1.1926	0.026353	1	Larp1b	La ribonucleoprotein domain family, member 1B [Source:MGI Symbol;Acc:MGI:1914604]
ENSMUST00000052404	207.419	434.872	-1.068	0.026397	1	Epb41l5	erythrocyte membrane protein band 4.1 like 5 [Source:MGI Symbol;Acc:MGI:103006]
ENSMUST00000072113	2245.65	4326.89	-0.9462	0.026443	1	Tmem65	transmembrane protein 65 [Source:MGI Symbol;Acc:MGI:1922118]
ENSMUST00000059997	785.456	1535.76	-0.96736	0.026648	1	Ccdc9b	coiled-coil domain containing 9B [Source:MGI Symbol;Acc:MGI:2685199]
ENSMUST00000072465	94.4095	204.314	-1.1138	0.026693	1	Zfp809	zinc finger protein 809 [Source:MGI Symbol;Acc:MGI:2143362]
ENSMUST00000084031	66.7509	151.198	-1.1796	0.026693	1	Htra4	HtrA serine peptidase 4 [Source:MGI Symbol;Acc:MGI:3036260]
ENSMUST00000063982	339.668	688.751	-1.0199	0.026753	1	Fzd5	frizzled class receptor 5 [Source:MGI Symbol;Acc:MGI:108571]
ENSMUST00000171767	5.74934	25.8273	-2.1674	0.026766	1	Rcbtb2	regulator of chromosome condensation (RCC1) and BTB (POZ) domain containing protein 2 [Source:MGI Symbol;Acc:MGI:1917200]
ENSMUST00000053670	26.8048	78.1221	-1.5432	0.026779	1	Cracr2b	calcium release activated channel regulator 2B [Source:MGI Symbol;Acc:MGI:2446129]
ENSMUST00000103105	22785.8	45333.5	-0.99244	0.026804	1	Aoc3	amine oxidase, copper containing 3 [Source:MGI Symbol;Acc:MGI:1306797]
ENSMUST00000105046	18.7801	56.413	-1.5868	0.026851	1	Hmga1b	high mobility group AT-hook 1B [Source:MGI Symbol;Acc:MGI:96161]
ENSMUST00000099269	5661.46	10908.9	-0.94625	0.026905	1	Cd93	CD93 antigen [Source:MGI Symbol;Acc:MGI:106664]
ENSMUST00000040465	13.979	46.1605	-1.7234	0.026922	1	Clca2	chloride channel accessory 2 [Source:MGI Symbol;Acc:MGI:2139758]
ENSMUST00000020238	647.286	1270.87	-0.97334	0.026958	1	Hsp90b1	heat shock protein 90, beta (Grp94), member 1 [Source:MGI Symbol;Acc:MGI:98817]
ENSMUST00000021506	4987.69	16371.6	-1.7147	0.02713	1	Serpina3n	serine (or cysteine) peptidase inhibitor, clade A, member 3N [Source:MGI Symbol;Acc:MGI:105045]
ENSMUST00000151235	8.88343	34.8524	-1.9721	0.02719	1	Jak1	Janus kinase 1 [Source:MGI Symbol;Acc:MGI:96628]
ENSMUST00000042412	100.907	223.112	-1.1447	0.027203	1	Hey1	hairy/enhancer-of-split related with YRPW motif 1 [Source:MGI Symbol;Acc:MGI:1341800]
ENSMUST00000030986	643.377	1584.26	-1.3001	0.027206	1	Lrpap1	low density lipoprotein receptor-related protein associated protein 1 [Source:MGI Symbol;Acc:MGI:96829]
ENSMUST00000185891	4.87596	23.7577	-2.2846	0.02722	1	Ica1l	islet cell autoantigen 1-like [Source:MGI Symbol;Acc:MGI:1917625]
ENSMUST00000019878	125.123	260.865	-1.06	0.027287	1	Leng1	leukocyte receptor cluster (LRC) member 1 [Source:MGI Symbol;Acc:MGI:1917007]
ENSMUST00000032217	53.3803	132.7	-1.3138	0.027457	1	Lag3	lymphocyte-activation gene 3 [Source:MGI Symbol;Acc:MGI:106588]
ENSMUST00000028347	1591.98	3076.37	-0.95041	0.027637	1	Rbms1	RNA binding motif, single stranded interacting protein 1 [Source:MGI Symbol;Acc:MGI:1861774]
ENSMUST00000103002	6.33811	30.3294	-2.2586	0.027965	1	Ywhaq	tyrosine 3-monooxygenase/tryptophan 5-monooxygenase activation protein theta [Source:MGI Symbol;Acc:MGI:891963]
ENSMUST00000022531	706.731	1370.48	-0.95545	0.027993	1	Lats2	large tumor suppressor 2 [Source:MGI Symbol;Acc:MGI:1354386]
ENSMUST00000198754	34.3464	106.895	-1.638	0.028144	1	Cpeb2	cytoplasmic polyadenylation element binding protein 2 [Source:MGI Symbol;Acc:MGI:2442640]
ENSMUST00000030797	1731.43	3787.32	-1.1292	0.028171	1	Vamp3	vesicle-associated membrane protein 3 [Source:MGI Symbol;Acc:MGI:1321389]
ENSMUST00000102518	3090.15	5944.93	-0.94398	0.0283	1	Ece1	endothelin converting enzyme 1 [Source:MGI Symbol;Acc:MGI:1101357]
ENSMUST00000210648	1.45726	15.2766	-3.39	0.028317	1	Mamstr	MEF2 activating motif and SAP domain containing transcriptional regulator [Source:MGI Symbol;Acc:MGI:1921740]
ENSMUST00000058997	75.2945	175.329	-1.2195	0.028401	1	Zbtb7c	zinc finger and BTB domain containing 7C [Source:MGI Symbol;Acc:MGI:2443302]
ENSMUST00000212854	10.4057	35.9301	-1.7878	0.028482	1	Tk2	thymidine kinase 2, mitochondrial [Source:MGI Symbol;Acc:MGI:1913266]
ENSMUST00000048393	170.063	558.587	-1.7157	0.028557	1	Atg101	autophagy related 101 [Source:MGI Symbol;Acc:MGI:1915368]
ENSMUST00000204472	10.261	35.77	-1.8016	0.028571	1	Mthfd2	methylenetetrahydrofolate dehydrogenase (NAD+ dependent), methenyltetrahydrofolate cyclohydrolase [Source:MGI Symbol;Acc:MGI:1338850]
ENSMUST00000200685	21.8394	63.5287	-1.5405	0.028684	1	Cpeb2	cytoplasmic polyadenylation element binding protein 2 [Source:MGI Symbol;Acc:MGI:2442640]
ENSMUST00000048568	89.0441	199.14	-1.1612	0.028688	1	Inka1	inka box actin regulator 1 [Source:MGI Symbol;Acc:MGI:1915426]
ENSMUST00000231556	15.1369	46.4703	-1.6182	0.028821	1	Hacd2	3-hydroxyacyl-CoA dehydratase 2 [Source:MGI Symbol;Acc:MGI:1918007]
ENSMUST00000155537	156.205	323.52	-1.0504	0.028946	1	Slc43a3	solute carrier family 43, member 3 [Source:MGI Symbol;Acc:MGI:1931054]
ENSMUST00000020034	293.857	635.356	-1.1124	0.029082	1	Echdc1	enoyl Coenzyme A hydratase domain containing 1 [Source:MGI Symbol;Acc:MGI:1277169]
ENSMUST00000023143	1109.61	2128.28	-0.93963	0.029093	1	Litaf	LPS-induced TN factor [Source:MGI Symbol;Acc:MGI:1929512]
ENSMUST00000126787	1905.83	4281.01	-1.1675	0.02923	1	Itga6	integrin alpha 6 [Source:MGI Symbol;Acc:MGI:96605]
ENSMUST00000028836	221.264	443.216	-1.0022	0.02937	1	Bmp2	bone morphogenetic protein 2 [Source:MGI Symbol;Acc:MGI:88177]
ENSMUST00000168334	14.4181	47.7289	-1.727	0.029389	1	Ncoa4	nuclear receptor coactivator 4 [Source:MGI Symbol;Acc:MGI:1350932]
ENSMUST00000061203	22.8526	62.6111	-1.4541	0.029467	1	Tmed5	transmembrane p24 trafficking protein 5 [Source:MGI Symbol;Acc:MGI:1921586]
ENSMUST00000006235	16583.7	35507.1	-1.0983	0.029524	1	Ctsb	cathepsin B [Source:MGI Symbol;Acc:MGI:88561]
ENSMUST00000058678	371.513	746.72	-1.0072	0.029631	1	Ppp1r3d	protein phosphatase 1, regulatory subunit 3D [Source:MGI Symbol;Acc:MGI:1917664]
ENSMUST00000177236	1112.31	2168.03	-0.96283	0.029702	1	Rnf141	ring finger protein 141 [Source:MGI Symbol;Acc:MGI:1914400]
ENSMUST00000079063	177.455	360.826	-1.0238	0.029762	1	Sox11	SRY (sex determining region Y)-box 11 [Source:MGI Symbol;Acc:MGI:98359]
ENSMUST00000027373	1907.68	3685.55	-0.95006	0.029766	1	Ppm1f	protein phosphatase 1F (PP2C domain containing) [Source:MGI Symbol;Acc:MGI:1918464]
ENSMUST00000154576	135.592	299.037	-1.1411	0.029786	1	Glul	glutamate-ammonia ligase (glutamine synthetase) [Source:MGI Symbol;Acc:MGI:95739]
ENSMUST00000155554	19.0094	59.7307	-1.6518	0.029971	1	Irak2	interleukin-1 receptor-associated kinase 2 [Source:MGI Symbol;Acc:MGI:2429603]
ENSMUST00000029800	3.4187	19.0213	-2.4761	0.029985	1	Tspan5	tetraspanin 5 [Source:MGI Symbol;Acc:MGI:1928096]
ENSMUST00000048572	62.763	146.782	-1.2257	0.029985	1	Hlx	H2.0-like homeobox [Source:MGI Symbol;Acc:MGI:96109]
ENSMUST00000061101	1153.4	2220.34	-0.94488	0.030032	1	Tgfbr2	transforming growth factor, beta receptor II [Source:MGI Symbol;Acc:MGI:98729]
ENSMUST00000057792	1096.02	2662.23	-1.2804	0.030099	1	Pon2	paraoxonase 2 [Source:MGI Symbol;Acc:MGI:106687]
ENSMUST00000032383	61.6554	195.15	-1.6623	0.030119	1	Sspn	sarcospan [Source:MGI Symbol;Acc:MGI:1353511]
ENSMUST00000028856	370.043	715.26	-0.95078	0.030169	1	Mall	mal, T cell differentiation protein-like [Source:MGI Symbol;Acc:MGI:2385152]
ENSMUST00000031492	545.062	1054.78	-0.95245	0.030209	1	Rab35	RAB35, member RAS oncogene family [Source:MGI Symbol;Acc:MGI:1924657]
ENSMUST00000223137	0.364315	10.4868	-4.8472	0.030292	1	Rnf144a	ring finger protein 144A [Source:MGI Symbol;Acc:MGI:1344401]
ENSMUST00000070877	112.321	236.553	-1.0745	0.030339	1	Amacr	alpha-methylacyl-CoA racemase [Source:MGI Symbol;Acc:MGI:1098273]
ENSMUST00000105502	1958.52	4809.54	-1.2961	0.030404	1	Foxo3	forkhead box O3 [Source:MGI Symbol;Acc:MGI:1890081]
ENSMUST00000171127	28.0327	75.4656	-1.4287	0.030407	1	Hist1h2ac	histone cluster 1, H2ac [Source:MGI Symbol;Acc:MGI:2448287]
ENSMUST00000037958	180.064	381.298	-1.0824	0.03042	1	Arhgap29	Rho GTPase activating protein 29 [Source:MGI Symbol;Acc:MGI:2443818]
ENSMUST00000025561	49.8574	187.642	-1.9121	0.030505	1	Anxa1	annexin A1 [Source:MGI Symbol;Acc:MGI:96819]
ENSMUST00000033581	0	8.15048	#NAME?	0.030641	1	Fgf16	fibroblast growth factor 16 [Source:MGI Symbol;Acc:MGI:1931627]
ENSMUST00000230926	655.452	1814.92	-1.4693	0.030681	1	Pnpla3	patatin-like phospholipase domain containing 3 [Source:MGI Symbol;Acc:MGI:2151796]
ENSMUST00000133436	2.8397	19.128	-2.7519	0.030687	1	Mus81	MUS81 structure-specific endonuclease subunit [Source:MGI Symbol;Acc:MGI:1918961]
ENSMUST00000009157	43.8186	103.992	-1.2469	0.030692	1	Dynll1	dynein light chain LC8-type 1 [Source:MGI Symbol;Acc:MGI:1861457]
ENSMUST00000033001	7948.15	20829.8	-1.39	0.030699	1	Dgat2	diacylglycerol O-acyltransferase 2 [Source:MGI Symbol;Acc:MGI:1915050]
ENSMUST00000153401	69.5353	162.134	-1.2214	0.030711	1	Fhl1	four and a half LIM domains 1 [Source:MGI Symbol;Acc:MGI:1298387]
ENSMUST00000040835	247.71	491.263	-0.98785	0.0308	1	Chchd4	coiled-coil-helix-coiled-coil-helix domain containing 4 [Source:MGI Symbol;Acc:MGI:1919420]
ENSMUST00000127748	689.657	1440.22	-1.0623	0.030816	1	Tril	TLR4 interactor with leucine-rich repeats [Source:MGI Symbol;Acc:MGI:1914123]
ENSMUST00000150183	0	8.09712	#NAME?	0.030956	1	Ccdc34	coiled-coil domain containing 34 [Source:MGI Symbol;Acc:MGI:1915451]
ENSMUST00000022538	67.8438	178.615	-1.3966	0.030977	1	Mrpl57	mitochondrial ribosomal protein L57 [Source:MGI Symbol;Acc:MGI:1915090]
ENSMUST00000030124	0.509064	10.1666	-4.3199	0.031036	1	Tal2	T cell acute lymphocytic leukemia 2 [Source:MGI Symbol;Acc:MGI:99540]
ENSMUST00000101208	6283.09	15810.4	-1.3313	0.031124	1	Sod3	superoxide dismutase 3, extracellular [Source:MGI Symbol;Acc:MGI:103181]
ENSMUST00000065987	548.071	1069.26	-0.96418	0.031192	1	Abat	4-aminobutyrate aminotransferase [Source:MGI Symbol;Acc:MGI:2443582]
ENSMUST00000141621	31.8857	81.9201	-1.3613	0.031294	1	Pde7a	phosphodiesterase 7A [Source:MGI Symbol;Acc:MGI:1202402]
ENSMUST00000034510	513.389	1008.52	-0.97412	0.031377	1	Nectin1	nectin cell adhesion molecule 1 [Source:MGI Symbol;Acc:MGI:1926483]
ENSMUST00000015449	4613.8	9005.33	-0.96483	0.031425	1	Sash1	SAM and SH3 domain containing 1 [Source:MGI Symbol;Acc:MGI:1917347]
ENSMUST00000035673	830.304	3811.42	-2.1986	0.031501	1	Vhl	von Hippel-Lindau tumor suppressor [Source:MGI Symbol;Acc:MGI:103223]
ENSMUST00000031262	359.18	904.243	-1.332	0.032006	1	Coq2	coenzyme Q2 4-hydroxybenzoate polyprenyltransferase [Source:MGI Symbol;Acc:MGI:1919133]
ENSMUST00000114471	533.153	1032.83	-0.95397	0.032014	1	Cblb	Casitas B-lineage lymphoma b [Source:MGI Symbol;Acc:MGI:2146430]
ENSMUST00000027693	3.7879	21.8587	-2.5287	0.032035	1	Rab29	RAB29, member RAS oncogene family [Source:MGI Symbol;Acc:MGI:2385107]
ENSMUST00000051572	17432.7	38371.1	-1.1382	0.032051	1	Cavin2	caveolae associated 2 [Source:MGI Symbol;Acc:MGI:99513]
ENSMUST00000197679	628.573	2213.22	-1.816	0.032057	1	Il6ra	interleukin 6 receptor, alpha [Source:MGI Symbol;Acc:MGI:105304]
ENSMUST00000053426	409.164	793.745	-0.956	0.032215	1	Pptc7	PTC7 protein phosphatase homolog [Source:MGI Symbol;Acc:MGI:2444593]
ENSMUST00000124388	0.873379	11.7455	-3.7494	0.032301	1	Nemp1	nuclear envelope integral membrane protein 1 [Source:MGI Symbol;Acc:MGI:2446113]
ENSMUST00000040523	2296.97	4494.48	-0.96843	0.032335	1	Adamts2	a disintegrin-like and metallopeptidase (reprolysin type) with thrombospondin type 1 motif, 2 [Source:MGI Symbol;Acc:MGI:1347356]
ENSMUST00000035635	1722.37	3509.51	-1.0269	0.032379	1	Bmp2k	BMP2 inducible kinase [Source:MGI Symbol;Acc:MGI:2155456]
ENSMUST00000130157	5.75423	27.5024	-2.2569	0.03241	1	Gsto1	glutathione S-transferase omega 1 [Source:MGI Symbol;Acc:MGI:1342273]
ENSMUST00000096554	1090.72	2326.54	-1.0929	0.032425	1	Apcdd1	adenomatosis polyposis coli down-regulated 1 [Source:MGI Symbol;Acc:MGI:3513977]
ENSMUST00000155487	1.60201	14.9994	-3.2269	0.032425	1	Mfsd14b	major facilitator superfamily domain containing 14B [Source:MGI Symbol;Acc:MGI:1913881]
ENSMUST00000028999	434.483	844.186	-0.95826	0.03246	1	Pkia	protein kinase inhibitor, alpha [Source:MGI Symbol;Acc:MGI:104747]
ENSMUST00000034260	646.094	1232.37	-0.93162	0.032474	1	B3gnt3	UDP-GlcNAc:betaGal beta-1,3-N-acetylglucosaminyltransferase 3 [Source:MGI Symbol;Acc:MGI:2152535]
ENSMUST00000044734	226.113	557.767	-1.3026	0.032565	1	Rims4	regulating synaptic membrane exocytosis 4 [Source:MGI Symbol;Acc:MGI:2674366]
ENSMUST00000211807	19.1493	177.678	-3.2139	0.032565	1	Mt1	metallothionein 1 [Source:MGI Symbol;Acc:MGI:97171]
ENSMUST00000042148	189.104	374.33	-0.98514	0.032644	1	Mrps28	mitochondrial ribosomal protein S28 [Source:MGI Symbol;Acc:MGI:1913480]
ENSMUST00000144596	11.9427	41.5308	-1.7981	0.03272	1	Esam	endothelial cell-specific adhesion molecule [Source:MGI Symbol;Acc:MGI:1916774]
ENSMUST00000128640	64.6643	178.04	-1.4612	0.032757	1	Errfi1	ERBB receptor feedback inhibitor 1 [Source:MGI Symbol;Acc:MGI:1921405]
ENSMUST00000152594	1196.38	2409.79	-1.0102	0.032933	1	Zbtb38	zinc finger and BTB domain containing 38 [Source:MGI Symbol;Acc:MGI:2442866]
ENSMUST00000155954	0	7.77695	#NAME?	0.032959	1	B230217C12Rik	RIKEN cDNA B230217C12 gene [Source:MGI Symbol;Acc:MGI:1915377]
ENSMUST00000200071	112.336	296.617	-1.4008	0.032979	1	Hipk1	homeodomain interacting protein kinase 1 [Source:MGI Symbol;Acc:MGI:1314873]
ENSMUST00000041065	648.27	1235.08	-0.92994	0.033126	1	Myo1d	myosin ID [Source:MGI Symbol;Acc:MGI:107728]
ENSMUST00000038421	108.767	230.792	-1.0853	0.033275	1	Lsm1	LSM1 homolog, mRNA degradation associated [Source:MGI Symbol;Acc:MGI:1914457]
ENSMUST00000031508	298.37	632.55	-1.0841	0.033567	1	Triap1	TP53 regulated inhibitor of apoptosis 1 [Source:MGI Symbol;Acc:MGI:1916326]
ENSMUST00000044195	59.3394	137.586	-1.2133	0.033782	1	Tmc7	transmembrane channel-like gene family 7 [Source:MGI Symbol;Acc:MGI:2443317]
ENSMUST00000027263	662.701	1310.18	-0.98334	0.03379	1	Stk17b	serine/threonine kinase 17b (apoptosis-inducing) [Source:MGI Symbol;Acc:MGI:2138162]
ENSMUST00000021606	1218.38	2313.25	-0.92496	0.033791	1	Atxn3	ataxin 3 [Source:MGI Symbol;Acc:MGI:1099442]
ENSMUST00000155986	7.2066	29.1345	-2.0153	0.03385	1	Slc25a4	solute carrier family 25 (mitochondrial carrier, adenine nucleotide translocator), member 4 [Source:MGI Symbol;Acc:MGI:1353495]
ENSMUST00000179470	7.2066	29.1345	-2.0153	0.03385	1	Gm21028	predicted gene, 21028 [Source:MGI Symbol;Acc:MGI:5434383]
ENSMUST00000059619	2943.5	5735.96	-0.9625	0.033969	1	Cdc42ep1	CDC42 effector protein (Rho GTPase binding) 1 [Source:MGI Symbol;Acc:MGI:1929763]
ENSMUST00000030848	9.16803	31.5347	-1.7823	0.034174	1	Rbp7	retinol binding protein 7, cellular [Source:MGI Symbol;Acc:MGI:1890409]
ENSMUST00000185474	38.8629	107.439	-1.467	0.034183	1	Coq10b	coenzyme Q10B [Source:MGI Symbol;Acc:MGI:1915126]
ENSMUST00000146077	74.312	161.302	-1.1181	0.034201	1	Dusp1	dual specificity phosphatase 1 [Source:MGI Symbol;Acc:MGI:105120]
ENSMUST00000027193	428.616	847.383	-0.98333	0.034383	1	Ndufb3	NADH:ubiquinone oxidoreductase subunit B3 [Source:MGI Symbol;Acc:MGI:1913745]
ENSMUST00000160507	23.7406	89.7179	-1.918	0.034534	1	Sucla2	succinate-Coenzyme A ligase, ADP-forming, beta subunit [Source:MGI Symbol;Acc:MGI:1306775]
ENSMUST00000233155	12.5168	39.1411	-1.6448	0.034629	1	Rrp36	ribosomal RNA processing 36 homolog (S. cerevisiae) [Source:MGI Symbol;Acc:MGI:2385053]
ENSMUST00000140121	13.4699	43.3335	-1.6857	0.034684	1	Zbtb38	zinc finger and BTB domain containing 38 [Source:MGI Symbol;Acc:MGI:2442866]
ENSMUST00000055808	7152.38	14403.6	-1.0099	0.03471	1	Ywhag	tyrosine 3-monooxygenase/tryptophan 5-monooxygenase activation protein, gamma polypeptide [Source:MGI Symbol;Acc:MGI:108109]
ENSMUST00000063117	899.207	2422.3	-1.4297	0.03484	1	Gstz1	glutathione transferase zeta 1 (maleylacetoacetate isomerase) [Source:MGI Symbol;Acc:MGI:1341859]
ENSMUST00000090429	11.3588	39.1945	-1.7868	0.034843	1	Cd59b	CD59b antigen [Source:MGI Symbol;Acc:MGI:1888996]
ENSMUST00000202286	157.387	324.428	-1.0436	0.034845	1	Sptan1	spectrin alpha, non-erythrocytic 1 [Source:MGI Symbol;Acc:MGI:98386]
ENSMUST00000114765	2379.47	5069.32	-1.0912	0.034936	1	Tmem182	transmembrane protein 182 [Source:MGI Symbol;Acc:MGI:1923725]
ENSMUST00000111124	152.451	312.787	-1.0368	0.035001	1	Hipk3	homeodomain interacting protein kinase 3 [Source:MGI Symbol;Acc:MGI:1314882]
ENSMUST00000118174	72.0562	176.982	-1.2964	0.035002	1	Phtf2	putative homeodomain transcription factor 2 [Source:MGI Symbol;Acc:MGI:1916020]
ENSMUST00000028817	50.1518	113.412	-1.1772	0.035015	1	Pcna	proliferating cell nuclear antigen [Source:MGI Symbol;Acc:MGI:97503]
ENSMUST00000010211	24.8937	65.5553	-1.3969	0.035016	1	Rassf1	Ras association (RalGDS/AF-6) domain family member 1 [Source:MGI Symbol;Acc:MGI:1928386]
ENSMUST00000091288	7321.3	14064.7	-0.94191	0.03503	1	Prnp	prion protein [Source:MGI Symbol;Acc:MGI:97769]
ENSMUST00000114985	66.546	180.898	-1.4427	0.035099	1	Tcf4	transcription factor 4 [Source:MGI Symbol;Acc:MGI:98506]
ENSMUST00000095762	2.33064	17.3891	-2.8994	0.035135	1	Trdn	triadin [Source:MGI Symbol;Acc:MGI:1924007]
ENSMUST00000032561	380.452	748.162	-0.97564	0.035185	1	Vasp	vasodilator-stimulated phosphoprotein [Source:MGI Symbol;Acc:MGI:109268]
ENSMUST00000020341	466.682	933.1	-0.99959	0.0353	1	2310011J03Rik	RIKEN cDNA 2310011J03 gene [Source:MGI Symbol;Acc:MGI:1913624]
ENSMUST00000070173	360.499	836.181	-1.2138	0.0353	1	Pgpep1	pyroglutamyl-peptidase I [Source:MGI Symbol;Acc:MGI:1913772]
ENSMUST00000164233	46.9527	109.529	-1.222	0.035585	1	Dnaja1	DnaJ heat shock protein family (Hsp40) member A1 [Source:MGI Symbol;Acc:MGI:1270129]
ENSMUST00000182047	26.1363	69.097	-1.4026	0.035647	1	Rnf4	ring finger protein 4 [Source:MGI Symbol;Acc:MGI:1201691]
ENSMUST00000059295	543.979	1457.45	-1.4218	0.035684	1	Syt12	synaptotagmin XII [Source:MGI Symbol;Acc:MGI:2159601]
ENSMUST00000070890	6.04372	26.7982	-2.1486	0.035987	1	Chst13	carbohydrate (chondroitin 4) sulfotransferase 13 [Source:MGI Symbol;Acc:MGI:1919047]
ENSMUST00000022580	899.21	2035.35	-1.1785	0.036036	1	Slc25a30	solute carrier family 25, member 30 [Source:MGI Symbol;Acc:MGI:1914804]
ENSMUST00000077221	1039.22	2010.17	-0.95181	0.036098	1	Sgcd	sarcoglycan, delta (dystrophin-associated glycoprotein) [Source:MGI Symbol;Acc:MGI:1346525]
ENSMUST00000110819	106.521	268.269	-1.3325	0.036231	1	Hdac9	histone deacetylase 9 [Source:MGI Symbol;Acc:MGI:1931221]
ENSMUST00000030626	413.551	1007.47	-1.2846	0.036399	1	Tmem50a	transmembrane protein 50A [Source:MGI Symbol;Acc:MGI:1919067]
ENSMUST00000139031	6.11365	25.8168	-2.0782	0.036414	1	Pnpla7	patatin-like phospholipase domain containing 7 [Source:MGI Symbol;Acc:MGI:2385325]
ENSMUST00000071718	22.2834	87.3827	-1.9714	0.036603	1	Prdx6	peroxiredoxin 6 [Source:MGI Symbol;Acc:MGI:894320]
ENSMUST00000174651	37.7049	89.8038	-1.252	0.036748	1	Gm20604	predicted gene 20604 [Source:MGI Symbol;Acc:MGI:5305180]
ENSMUST00000061425	13.465	42.011	-1.6416	0.036795	1	Pnma1	paraneoplastic antigen MA1 [Source:MGI Symbol;Acc:MGI:2180564]
ENSMUST00000218397	25.6224	66.8569	-1.3837	0.036906	1	Olfr1033	olfactory receptor 1033 [Source:MGI Symbol;Acc:MGI:3030867]
ENSMUST00000156848	86.5085	191.918	-1.1496	0.037071	1	Pon3	paraoxonase 3 [Source:MGI Symbol;Acc:MGI:106686]
ENSMUST00000006104	44.6416	184.823	-2.0497	0.037076	1	P2rx5	purinergic receptor P2X, ligand-gated ion channel, 5 [Source:MGI Symbol;Acc:MGI:2137026]
ENSMUST00000025951	1.74676	16.1513	-3.2089	0.037199	1	Rbp4	retinol binding protein 4, plasma [Source:MGI Symbol;Acc:MGI:97879]
ENSMUST00000164484	5.45984	24.8888	-2.1886	0.037314	1	Gm8237	predicted gene 8237 [Source:MGI Symbol;Acc:MGI:3644039]
ENSMUST00000179285	185.674	381.009	-1.0371	0.037342	1	Hist4h4	histone cluster 4, H4 [Source:MGI Symbol;Acc:MGI:2448443]
ENSMUST00000203162	127.617	261.612	-1.0356	0.037362	1	Clec1a	C-type lectin domain family 1, member a [Source:MGI Symbol;Acc:MGI:2444151]
ENSMUST00000029573	165.417	339.917	-1.0391	0.037371	1	Lrrc39	leucine rich repeat containing 39 [Source:MGI Symbol;Acc:MGI:1924557]
ENSMUST00000031627	318.243	608.942	-0.93617	0.037492	1	Pdap1	PDGFA associated protein 1 [Source:MGI Symbol;Acc:MGI:2448536]
ENSMUST00000155363	95.8766	274.915	-1.5197	0.037508	1	Igsf8	immunoglobulin superfamily, member 8 [Source:MGI Symbol;Acc:MGI:2154090]
ENSMUST00000004920	1272.36	2879.24	-1.1782	0.037551	1	Ulk2	unc-51 like kinase 2 [Source:MGI Symbol;Acc:MGI:1352758]
ENSMUST00000098799	22550.1	46381	-1.0404	0.03766	1	Ehd2	EH-domain containing 2 [Source:MGI Symbol;Acc:MGI:2154274]
ENSMUST00000177817	90.4915	194.426	-1.1034	0.037693	1	Gm21738	predicted gene, 21738 [Source:MGI Symbol;Acc:MGI:5433902]
ENSMUST00000057442	27.5285	74.7406	-1.441	0.037793	1	Diras2	DIRAS family, GTP-binding RAS-like 2 [Source:MGI Symbol;Acc:MGI:1915453]
ENSMUST00000161779	8292.59	16108.1	-0.95789	0.037897	1	Hipk2	homeodomain interacting protein kinase 2 [Source:MGI Symbol;Acc:MGI:1314872]
ENSMUST00000021903	33.0437	80.3842	-1.2825	0.037945	1	Gadd45g	growth arrest and DNA-damage-inducible 45 gamma [Source:MGI Symbol;Acc:MGI:1346325]
ENSMUST00000210751	18.785	60.7017	-1.6922	0.037965	1	Rrm1	ribonucleotide reductase M1 [Source:MGI Symbol;Acc:MGI:98180]
ENSMUST00000044083	114.572	232.04	-1.0181	0.037966	1	Dapk1	death associated protein kinase 1 [Source:MGI Symbol;Acc:MGI:1916885]
ENSMUST00000099139	936.682	1762.69	-0.91215	0.03808	1	Rbms2	RNA binding motif, single stranded interacting protein 2 [Source:MGI Symbol;Acc:MGI:1861776]
ENSMUST00000095328	1902.07	6479.55	-1.7683	0.038108	1	Cyp4v3	cytochrome P450, family 4, subfamily v, polypeptide 3 [Source:MGI Symbol;Acc:MGI:2142763]
ENSMUST00000059662	155.122	308.797	-0.99326	0.03811	1	Otulin	OTU deubiquitinase with linear linkage specificity [Source:MGI Symbol;Acc:MGI:3577015]
ENSMUST00000045441	2675	5259.23	-0.97531	0.038131	1	Pygb	brain glycogen phosphorylase [Source:MGI Symbol;Acc:MGI:97828]
ENSMUST00000070673	824.226	1560.5	-0.9209	0.038235	1	Rab31	RAB31, member RAS oncogene family [Source:MGI Symbol;Acc:MGI:1914603]
ENSMUST00000017316	32.3346	84.4165	-1.3844	0.038377	1	Aoc3	amine oxidase, copper containing 3 [Source:MGI Symbol;Acc:MGI:1306797]
ENSMUST00000020217	6620.54	12053.9	-0.86448	0.03852	1	Nudt4	nudix (nucleoside diphosphate linked moiety X)-type motif 4 [Source:MGI Symbol;Acc:MGI:1918457]
ENSMUST00000092956	196841	375102	-0.93025	0.038544	1	Ahnak	AHNAK nucleoprotein (desmoyokin) [Source:MGI Symbol;Acc:MGI:1316648]
ENSMUST00000128661	9.75192	33.1564	-1.7655	0.038592	1	Nuak2	NUAK family, SNF1-like kinase, 2 [Source:MGI Symbol;Acc:MGI:1921387]
ENSMUST00000000466	477.628	889.202	-0.89662	0.038602	1	Plin2	perilipin 2 [Source:MGI Symbol;Acc:MGI:87920]
ENSMUST00000149154	116.194	241.055	-1.0528	0.038617	1	Pcdh19	protocadherin 19 [Source:MGI Symbol;Acc:MGI:2685563]
ENSMUST00000201110	225.216	655.706	-1.5417	0.038634	1	Fosl2	fos-like antigen 2 [Source:MGI Symbol;Acc:MGI:102858]
ENSMUST00000051720	234.409	560.85	-1.2586	0.038793	1	Sh3tc2	SH3 domain and tetratricopeptide repeats 2 [Source:MGI Symbol;Acc:MGI:2444417]
ENSMUST00000230434	37.1162	85.9953	-1.2122	0.038951	1	Atf4	activating transcription factor 4 [Source:MGI Symbol;Acc:MGI:88096]
ENSMUST00000074949	588.061	1410.47	-1.2621	0.039131	1	Tmem140	transmembrane protein 140 [Source:MGI Symbol;Acc:MGI:1915737]
ENSMUST00000161568	1133.77	2111.56	-0.89718	0.039132	1	Tmem167	transmembrane protein 167 [Source:MGI Symbol;Acc:MGI:1913324]
ENSMUST00000048774	125.711	282.788	-1.1696	0.039252	1	Copg2	coatomer protein complex, subunit gamma 2 [Source:MGI Symbol;Acc:MGI:1858683]
ENSMUST00000079652	1057.62	2043.57	-0.95027	0.03934	1	Sox7	SRY (sex determining region Y)-box 7 [Source:MGI Symbol;Acc:MGI:98369]
ENSMUST00000106216	12.1574	39.4613	-1.6986	0.039454	1	Actb	actin, beta [Source:MGI Symbol;Acc:MGI:87904]
ENSMUST00000105686	186.737	528.568	-1.5011	0.039558	1	Slc25a33	solute carrier family 25, member 33 [Source:MGI Symbol;Acc:MGI:1917806]
ENSMUST00000205581	193.919	381.49	-0.97619	0.039619	1	4931406P16Rik	RIKEN cDNA 4931406P16 gene [Source:MGI Symbol;Acc:MGI:1924311]
ENSMUST00000055241	2672.25	4919.32	-0.8804	0.039685	1	Zfp106	zinc finger protein 106 [Source:MGI Symbol;Acc:MGI:1270153]
ENSMUST00000024811	481.978	916.119	-0.92657	0.039791	1	Pim1	proviral integration site 1 [Source:MGI Symbol;Acc:MGI:97584]
ENSMUST00000023329	1559.74	2902.43	-0.89595	0.039884	1	Retnla	resistin like alpha [Source:MGI Symbol;Acc:MGI:1888504]
ENSMUST00000031795	3655.05	7361.2	-1.0101	0.039956	1	Fkbp9	FK506 binding protein 9 [Source:MGI Symbol;Acc:MGI:1350921]
ENSMUST00000205618	9.0981	32.0149	-1.8151	0.039992	1	4931406P16Rik	RIKEN cDNA 4931406P16 gene [Source:MGI Symbol;Acc:MGI:1924311]
ENSMUST00000127138	6.04372	26.2008	-2.1161	0.0401	1	Nox4	NADPH oxidase 4 [Source:MGI Symbol;Acc:MGI:1354184]
ENSMUST00000125984	2.11107	15.4367	-2.8703	0.040105	1	Egfr	epidermal growth factor receptor [Source:MGI Symbol;Acc:MGI:95294]
ENSMUST00000084124	2946.83	7525.49	-1.3526	0.040296	1	Pgd	phosphogluconate dehydrogenase [Source:MGI Symbol;Acc:MGI:97553]
ENSMUST00000050714	371.282	743.267	-1.0014	0.040376	1	Igfals	insulin-like growth factor binding protein, acid labile subunit [Source:MGI Symbol;Acc:MGI:107973]
ENSMUST00000222023	30.6529	78.8587	-1.3632	0.040398	1	Ranbp9	RAN binding protein 9 [Source:MGI Symbol;Acc:MGI:1928741]
ENSMUST00000214185	61.3708	136.648	-1.1548	0.040435	1	Robo4	roundabout guidance receptor 4 [Source:MGI Symbol;Acc:MGI:1921394]
ENSMUST00000021674	418.957	1624.73	-1.9553	0.040538	1	Fos	FBJ osteosarcoma oncogene [Source:MGI Symbol;Acc:MGI:95574]
ENSMUST00000107337	110.56	221.576	-1.003	0.040557	1	Tle1	transducin-like enhancer of split 1 [Source:MGI Symbol;Acc:MGI:104636]
ENSMUST00000003061	568.812	1064.31	-0.90389	0.040652	1	Bcam	basal cell adhesion molecule [Source:MGI Symbol;Acc:MGI:1929940]
ENSMUST00000028278	81.9724	200.58	-1.291	0.040732	1	Psmd14	proteasome (prosome, macropain) 26S subunit, non-ATPase, 14 [Source:MGI Symbol;Acc:MGI:1913284]
ENSMUST00000059078	1866.68	3423.23	-0.87488	0.04101	1	Fam43a	family with sequence similarity 43, member A [Source:MGI Symbol;Acc:MGI:2676309]
ENSMUST00000068505	2514.55	5013.86	-0.99562	0.041012	1	Capn2	calpain 2 [Source:MGI Symbol;Acc:MGI:88264]
ENSMUST00000155551	631.247	1274.23	-1.0134	0.041095	1	Dcaf10	DDB1 and CUL4 associated factor 10 [Source:MGI Symbol;Acc:MGI:2140179]
ENSMUST00000102707	286.348	711.962	-1.314	0.041196	1	Cyp4b1	cytochrome P450, family 4, subfamily b, polypeptide 1 [Source:MGI Symbol;Acc:MGI:103225]
ENSMUST00000019199	522.497	1027.64	-0.97584	0.041277	1	Plod1	procollagen-lysine, 2-oxoglutarate 5-dioxygenase 1 [Source:MGI Symbol;Acc:MGI:99907]
ENSMUST00000022720	22.2785	59.6983	-1.422	0.041312	1	Fbxl3	F-box and leucine-rich repeat protein 3 [Source:MGI Symbol;Acc:MGI:1354702]
ENSMUST00000002837	1461.76	2695.68	-0.88294	0.041402	1	Tmed5	transmembrane p24 trafficking protein 5 [Source:MGI Symbol;Acc:MGI:1921586]
ENSMUST00000009774	1048.05	1925.41	-0.87745	0.041457	1	Ppp2cb	protein phosphatase 2 (formerly 2A), catalytic subunit, beta isoform [Source:MGI Symbol;Acc:MGI:1321161]
ENSMUST00000114236	2.33064	16.5248	-2.8258	0.041483	1	Tnip3	TNFAIP3 interacting protein 3 [Source:MGI Symbol;Acc:MGI:3041165]
ENSMUST00000207405	41.2684	93.1319	-1.1742	0.041527	1	Dnajb13	DnaJ heat shock protein family (Hsp40) member B13 [Source:MGI Symbol;Acc:MGI:1916637]
ENSMUST00000087204	2903.14	5532.76	-0.93038	0.04173	1	Fry	FRY microtubule binding protein [Source:MGI Symbol;Acc:MGI:2443895]
ENSMUST00000154545	44.3976	100.333	-1.1763	0.041794	1	Rnd3	Rho family GTPase 3 [Source:MGI Symbol;Acc:MGI:1921444]
ENSMUST00000191899	819.809	1537.66	-0.90737	0.041926	1	Dag1	dystroglycan 1 [Source:MGI Symbol;Acc:MGI:101864]
ENSMUST00000067680	385.824	779.772	-1.0151	0.042165	1	Adam12	a disintegrin and metallopeptidase domain 12 (meltrin alpha) [Source:MGI Symbol;Acc:MGI:105378]
ENSMUST00000062000	298.894	577.791	-0.95091	0.04224	1	Foxo4	forkhead box O4 [Source:MGI Symbol;Acc:MGI:1891915]
ENSMUST00000185692	5.60459	23.651	-2.0772	0.042362	1	Relch	RAB11 binding and LisH domain, coiled-coil and HEAT repeat containing [Source:MGI Symbol;Acc:MGI:1922832]
ENSMUST00000032462	3343.94	9142.46	-1.451	0.042428	1	Timp4	tissue inhibitor of metalloproteinase 4 [Source:MGI Symbol;Acc:MGI:109125]
ENSMUST00000200270	71.7212	157.012	-1.1304	0.042551	1	Cacna2d1	calcium channel, voltage-dependent, alpha2/delta subunit 1 [Source:MGI Symbol;Acc:MGI:88295]
ENSMUST00000093033	10.9896	49.1581	-2.1613	0.042697	1	Capn9	calpain 9 [Source:MGI Symbol;Acc:MGI:1920897]
ENSMUST00000098371	102.958	233.192	-1.1795	0.042803	1	Slco3a1	solute carrier organic anion transporter family, member 3a1 [Source:MGI Symbol;Acc:MGI:1351867]
ENSMUST00000229438	6.98703	26.7448	-1.9365	0.04283	1	Cyp2d22	cytochrome P450, family 2, subfamily d, polypeptide 22 [Source:MGI Symbol;Acc:MGI:1929474]
ENSMUST00000022595	5040.84	12847	-1.3497	0.042889	1	Rgcc	regulator of cell cycle [Source:MGI Symbol;Acc:MGI:1913464]
ENSMUST00000126097	31.4514	77.7381	-1.3055	0.042979	1	Sh3bgrl	SH3-binding domain glutamic acid-rich protein like [Source:MGI Symbol;Acc:MGI:1930849]
ENSMUST00000049031	1677.72	3092.24	-0.88215	0.043029	1	Mindy2	MINDY lysine 48 deubiquitinase 2 [Source:MGI Symbol;Acc:MGI:2443086]
ENSMUST00000057561	3042.58	5598.15	-0.87966	0.043141	1	Wwc2	WW, C2 and coiled-coil domain containing 2 [Source:MGI Symbol;Acc:MGI:1261872]
ENSMUST00000030731	127.024	251.776	-0.98704	0.043288	1	Taf12	TATA-box binding protein associated factor 12 [Source:MGI Symbol;Acc:MGI:1913714]
ENSMUST00000006027	7708.68	17446.7	-1.1784	0.043345	1	Reep5	receptor accessory protein 5 [Source:MGI Symbol;Acc:MGI:1270152]
ENSMUST00000124231	104.895	214.055	-1.029	0.043408	1	Sptbn1	spectrin beta, non-erythrocytic 1 [Source:MGI Symbol;Acc:MGI:98388]
ENSMUST00000030622	284.187	626.853	-1.1413	0.043432	1	Syf2	SYF2 homolog, RNA splicing factor (S. cerevisiae) [Source:MGI Symbol;Acc:MGI:1915842]
ENSMUST00000095786	101.491	233.416	-1.2016	0.0435	1	Pole4	polymerase (DNA-directed), epsilon 4 (p12 subunit) [Source:MGI Symbol;Acc:MGI:1914229]
ENSMUST00000203210	163.906	312.488	-0.93094	0.043857	1	Cd163	CD163 antigen [Source:MGI Symbol;Acc:MGI:2135946]
ENSMUST00000033880	337.591	648.585	-0.94202	0.043947	1	Eif4ebp1	eukaryotic translation initiation factor 4E binding protein 1 [Source:MGI Symbol;Acc:MGI:103267]
ENSMUST00000030076	28.0181	66.4405	-1.2457	0.044071	1	Ptbp3	polypyrimidine tract binding protein 3 [Source:MGI Symbol;Acc:MGI:1923334]
ENSMUST00000053646	91.5992	223.9	-1.2895	0.044132	1	S1pr4	sphingosine-1-phosphate receptor 4 [Source:MGI Symbol;Acc:MGI:1333809]
ENSMUST00000176228	12.3721	37.7224	-1.6083	0.044152	1	Ctgf	connective tissue growth factor [Source:MGI Symbol;Acc:MGI:95537]
ENSMUST00000020522	946.861	1870.13	-0.98191	0.044154	1	Pfkl	phosphofructokinase, liver, B-type [Source:MGI Symbol;Acc:MGI:97547]
ENSMUST00000018315	828.928	1540.09	-0.8937	0.044179	1	Vmp1	vacuole membrane protein 1 [Source:MGI Symbol;Acc:MGI:1923159]
ENSMUST00000102642	81.8829	165.664	-1.0166	0.044256	1	Ube2l6	ubiquitin-conjugating enzyme E2L 6 [Source:MGI Symbol;Acc:MGI:1914500]
ENSMUST00000188775	39.9055	99.1166	-1.3125	0.044325	1	Hist1h3h	histone cluster 1, H3h [Source:MGI Symbol;Acc:MGI:2448349]
ENSMUST00000027056	3067.6	7071.01	-1.2048	0.044331	1	Prex2	phosphatidylinositol-3,4,5-trisphosphate-dependent Rac exchange factor 2 [Source:MGI Symbol;Acc:MGI:1923385]
ENSMUST00000006544	31.4563	78.4527	-1.3185	0.044352	1	Gcat	glycine C-acetyltransferase (2-amino-3-ketobutyrate-coenzyme A ligase) [Source:MGI Symbol;Acc:MGI:1349389]
ENSMUST00000166142	268.49	518.19	-0.94861	0.044451	1	Kctd17	potassium channel tetramerisation domain containing 17 [Source:MGI Symbol;Acc:MGI:1920094]
ENSMUST00000058060	382.369	760.918	-0.99277	0.044519	1	Bod1	biorientation of chromosomes in cell division 1 [Source:MGI Symbol;Acc:MGI:1916806]
ENSMUST00000126534	747.684	1404.7	-0.90976	0.044539	1	Ucp2	uncoupling protein 2 (mitochondrial, proton carrier) [Source:MGI Symbol;Acc:MGI:109354]
ENSMUST00000041901	1759.78	5734.19	-1.7042	0.044585	1	Cib2	calcium and integrin binding family member 2 [Source:MGI Symbol;Acc:MGI:1929293]
ENSMUST00000115160	146.687	289.125	-0.97895	0.044631	1	Tmem209	transmembrane protein 209 [Source:MGI Symbol;Acc:MGI:1919899]
ENSMUST00000030284	1174.76	2636.63	-1.1663	0.044902	1	Rnf11	ring finger protein 11 [Source:MGI Symbol;Acc:MGI:1352759]
ENSMUST00000183952	236.251	439.705	-0.89621	0.044917	1	Tmem185b	transmembrane protein 185B [Source:MGI Symbol;Acc:MGI:1917634]
ENSMUST00000041627	336.241	734.941	-1.1281	0.044995	1	Sdk2	sidekick cell adhesion molecule 2 [Source:MGI Symbol;Acc:MGI:2443847]
ENSMUST00000119694	1181.65	2240.88	-0.92326	0.045036	1	Ctsf	cathepsin F [Source:MGI Symbol;Acc:MGI:1861434]
ENSMUST00000152338	52.3524	120.016	-1.1969	0.045059	1	Zfand5	zinc finger, AN1-type domain 5 [Source:MGI Symbol;Acc:MGI:1278334]
ENSMUST00000088313	25.9168	65.4057	-1.3355	0.04507	1	Emd	emerin [Source:MGI Symbol;Acc:MGI:108117]
ENSMUST00000070215	31.8906	79.8181	-1.3236	0.045087	1	Npm3	nucleoplasmin 3 [Source:MGI Symbol;Acc:MGI:894653]
ENSMUST00000117929	54.0243	121.338	-1.1674	0.045135	1	Tmcc3	transmembrane and coiled coil domains 3 [Source:MGI Symbol;Acc:MGI:2442900]
ENSMUST00000029344	1294.55	2334.08	-0.8504	0.0452	1	Mfsd1	major facilitator superfamily domain containing 1 [Source:MGI Symbol;Acc:MGI:1914118]
ENSMUST00000111908	1814.38	3312.85	-0.86859	0.045243	1	Mmrn2	multimerin 2 [Source:MGI Symbol;Acc:MGI:2385618]
ENSMUST00000102636	1221.53	2201.89	-0.85005	0.045248	1	Akirin1	akirin 1 [Source:MGI Symbol;Acc:MGI:1915300]
ENSMUST00000022256	94.6291	190.723	-1.0111	0.045321	1	Psmd6	proteasome (prosome, macropain) 26S subunit, non-ATPase, 6 [Source:MGI Symbol;Acc:MGI:1913663]
ENSMUST00000091263	167.054	322.164	-0.94748	0.045366	1	Qsox2	quiescin Q6 sulfhydryl oxidase 2 [Source:MGI Symbol;Acc:MGI:2387194]
ENSMUST00000033820	17.9766	69.0123	-1.9407	0.045368	1	F7	coagulation factor VII [Source:MGI Symbol;Acc:MGI:109325]
ENSMUST00000110052	140.264	274.084	-0.96647	0.045494	1	Ocel1	occludin/ELL domain containing 1 [Source:MGI Symbol;Acc:MGI:1924340]
ENSMUST00000029326	1033.47	2679.26	-1.3743	0.045502	1	Sucnr1	succinate receptor 1 [Source:MGI Symbol;Acc:MGI:1934135]
ENSMUST00000002412	143.825	568.456	-1.9827	0.045571	1	Ncan	neurocan [Source:MGI Symbol;Acc:MGI:104694]
ENSMUST00000159850	8.58904	30.1693	-1.8125	0.045597	1	Lmo7	LIM domain only 7 [Source:MGI Symbol;Acc:MGI:1353586]
ENSMUST00000039101	41.8718	99.4901	-1.2486	0.045676	1	Rwdd2b	RWD domain containing 2B [Source:MGI Symbol;Acc:MGI:1858215]
ENSMUST00000018990	20296.8	37887.7	-0.90048	0.045772	1	Pank3	pantothenate kinase 3 [Source:MGI Symbol;Acc:MGI:2387464]
ENSMUST00000152452	36.3176	97.6016	-1.4262	0.04584	1	Rprd1b	regulation of nuclear pre-mRNA domain containing 1B [Source:MGI Symbol;Acc:MGI:1917720]
ENSMUST00000052622	1501.16	3168.41	-1.0777	0.046066	1	Tcim	transcriptional and immune response regulator [Source:MGI Symbol;Acc:MGI:1916318]
ENSMUST00000095045	1.45726	13.8045	-3.2438	0.046083	1	St6galnac6	ST6 (alpha-N-acetyl-neuraminyl-2,3-beta-galactosyl-1,3)-N-acetylgalactosaminide alpha-2,6-sialyltransferase 6 [Source:MGI Symbol;Acc:MGI:1355316]
ENSMUST00000145910	1118.54	2036.24	-0.8643	0.046139	1	Strn	striatin, calmodulin binding protein [Source:MGI Symbol;Acc:MGI:1333757]
ENSMUST00000037865	169.37	320.767	-0.92134	0.0462	1	Atp6v0a2	ATPase, H+ transporting, lysosomal V0 subunit A2 [Source:MGI Symbol;Acc:MGI:104855]
ENSMUST00000038539	33.0485	83.0825	-1.33	0.046227	1	1700123O20Rik	RIKEN cDNA 1700123O20 gene [Source:MGI Symbol;Acc:MGI:1920893]
ENSMUST00000142588	24.2497	64.7978	-1.418	0.046281	1	Thbs1	thrombospondin 1 [Source:MGI Symbol;Acc:MGI:98737]
ENSMUST00000075418	499.591	966.16	-0.95152	0.046286	1	Stard5	StAR-related lipid transfer (START) domain containing 5 [Source:MGI Symbol;Acc:MGI:2156765]
ENSMUST00000138420	9.46242	32.3351	-1.7728	0.046286	1	Tatdn2	TatD DNase domain containing 2 [Source:MGI Symbol;Acc:MGI:3576210]
ENSMUST00000018337	1202.85	2187.45	-0.86279	0.046369	1	Cdc73	cell division cycle 73, Paf1/RNA polymerase II complex component [Source:MGI Symbol;Acc:MGI:2384876]
ENSMUST00000199784	287.49	554.431	-0.9475	0.046382	1	Tsc22d2	TSC22 domain family, member 2 [Source:MGI Symbol;Acc:MGI:1919283]
ENSMUST00000023610	1113.12	1985.28	-0.83473	0.046424	1	Adamts1	a disintegrin-like and metallopeptidase (reprolysin type) with thrombospondin type 1 motif, 1 [Source:MGI Symbol;Acc:MGI:109249]
ENSMUST00000067443	2097.17	3729.18	-0.83041	0.046485	1	Slfn5	schlafen 5 [Source:MGI Symbol;Acc:MGI:1329004]
ENSMUST00000125230	15.6509	44.5283	-1.5085	0.046632	1	Myo1h	myosin 1H [Source:MGI Symbol;Acc:MGI:1914674]
ENSMUST00000071230	682.117	1237.97	-0.85989	0.046859	1	Eif2s1	eukaryotic translation initiation factor 2, subunit 1 alpha [Source:MGI Symbol;Acc:MGI:95299]
ENSMUST00000022610	1217.02	2641.96	-1.1182	0.047003	1	Scara5	scavenger receptor class A, member 5 [Source:MGI Symbol;Acc:MGI:1918395]
ENSMUST00000095109	559.514	1467.77	-1.3914	0.047003	1	Hrct1	histidine rich carboxyl terminus 1 [Source:MGI Symbol;Acc:MGI:1917945]
ENSMUST00000173460	21.7694	69.4914	-1.6745	0.047027	1	Mapk6	mitogen-activated protein kinase 6 [Source:MGI Symbol;Acc:MGI:1354946]
ENSMUST00000133852	15.6607	63.3466	-2.0161	0.047052	1	Wnk3	WNK lysine deficient protein kinase 3 [Source:MGI Symbol;Acc:MGI:2652875]
ENSMUST00000054636	57.3437	118.074	-1.042	0.047173	1	Bag5	BCL2-associated athanogene 5 [Source:MGI Symbol;Acc:MGI:1917619]
ENSMUST00000034300	133.442	263.095	-0.97937	0.047251	1	Hsbp1	heat shock factor binding protein 1 [Source:MGI Symbol;Acc:MGI:1915446]
ENSMUST00000065014	5366.63	10051.7	-0.90535	0.047269	1	Lamb2	laminin, beta 2 [Source:MGI Symbol;Acc:MGI:99916]
ENSMUST00000029266	1206.76	2757.89	-1.1924	0.047393	1	Anxa5	annexin A5 [Source:MGI Symbol;Acc:MGI:106008]
ENSMUST00000096433	2980	5396.95	-0.85683	0.047442	1	Deptor	DEP domain containing MTOR-interacting protein [Source:MGI Symbol;Acc:MGI:2146322]
ENSMUST00000016452	5.60459	23.0536	-2.0403	0.047488	1	Ube2a	ubiquitin-conjugating enzyme E2A [Source:MGI Symbol;Acc:MGI:102959]
ENSMUST00000064795	0.509064	9.13188	-4.165	0.047613	1	Egr1	early growth response 1 [Source:MGI Symbol;Acc:MGI:95295]
ENSMUST00000056997	203.117	391.506	-0.94673	0.047856	1	Cdadc1	cytidine and dCMP deaminase domain containing 1 [Source:MGI Symbol;Acc:MGI:1919141]
ENSMUST00000214054	83.3304	164.298	-0.9794	0.047942	1	Taf1d	TATA-box binding protein associated factor, RNA polymerase I, D [Source:MGI Symbol;Acc:MGI:1922566]
ENSMUST00000092500	100.378	199.631	-0.99189	0.04805	1	Amz2	archaelysin family metallopeptidase 2 [Source:MGI Symbol;Acc:MGI:104837]
ENSMUST00000049089	204.559	540.804	-1.4026	0.048262	1	Twist1	twist basic helix-loop-helix transcription factor 1 [Source:MGI Symbol;Acc:MGI:98872]
ENSMUST00000181110	5.82905	26.3075	-2.1741	0.04839	1	4930507D05Rik	RIKEN cDNA 4930507D05 gene [Source:MGI Symbol;Acc:MGI:1921956]
ENSMUST00000066166	64.6447	136.839	-1.0819	0.048475	1	Tll1	tolloid-like [Source:MGI Symbol;Acc:MGI:106923]
ENSMUST00000051857	0.364315	9.13188	-4.6477	0.048565	1	Insm2	insulinoma-associated 2 [Source:MGI Symbol;Acc:MGI:1930787]
ENSMUST00000123142	20.7415	53.3192	-1.3621	0.048964	1	Celf2	CUGBP, Elav-like family member 2 [Source:MGI Symbol;Acc:MGI:1338822]
ENSMUST00000015612	66.6712	136.626	-1.0351	0.048973	1	Notch4	notch 4 [Source:MGI Symbol;Acc:MGI:107471]
ENSMUST00000089840	8.00516	27.7262	-1.7923	0.048984	1	Cage1	cancer antigen 1 [Source:MGI Symbol;Acc:MGI:1918463]
ENSMUST00000020022	919.433	2249.51	-1.2908	0.049049	1	Smpdl3a	sphingomyelin phosphodiesterase, acid-like 3A [Source:MGI Symbol;Acc:MGI:1931437]
ENSMUST00000040025	725.752	1551.67	-1.0963	0.049062	1	Tln2	talin 2 [Source:MGI Symbol;Acc:MGI:1917799]
ENSMUST00000113599	1359.05	2438.25	-0.84324	0.049086	1	Adgrf5	adhesion G protein-coupled receptor F5 [Source:MGI Symbol;Acc:MGI:2182928]
ENSMUST00000100864	1530.46	2888.91	-0.91656	0.049235	1	Smim10l1	small integral membrane protein 10 like 1 [Source:MGI Symbol;Acc:MGI:1914379]
ENSMUST00000009256	2512.36	5429.16	-1.1117	0.049248	1	Bcl2l13	BCL2-like 13 (apoptosis facilitator) [Source:MGI Symbol;Acc:MGI:2136959]
ENSMUST00000027173	97.2346	190.745	-0.97211	0.049263	1	Wdr12	WD repeat domain 12 [Source:MGI Symbol;Acc:MGI:1927241]
ENSMUST00000046565	8.8135	32.2388	-1.871	0.049481	1	Arx	aristaless related homeobox [Source:MGI Symbol;Acc:MGI:1097716]
ENSMUST00000078350	48.0407	104.376	-1.1195	0.049536	1	Csgalnact1	chondroitin sulfate N-acetylgalactosaminyltransferase 1 [Source:MGI Symbol;Acc:MGI:2442354]
ENSMUST00000048010	935.871	2027.37	-1.1152	0.049578	1	Dse	dermatan sulfate epimerase [Source:MGI Symbol;Acc:MGI:2443455]
ENSMUST00000032422	70.2591	179.159	-1.3505	0.049603	1	Creld1	cysteine-rich with EGF-like domains 1 [Source:MGI Symbol;Acc:MGI:2152539]
ENSMUST00000212553	103.836	256.462	-1.3044	0.049728	1	Sash1	SAM and SH3 domain containing 1 [Source:MGI Symbol;Acc:MGI:1917347]
ENSMUST00000219988	12.8811	37.6156	-1.5461	0.049949	1	Dusp6	dual specificity phosphatase 6 [Source:MGI Symbol;Acc:MGI:1914853]
ENSMUST00000221789	112.022	221.704	-0.98486	0.049969	1	Lpin1	lipin 1 [Source:MGI Symbol;Acc:MGI:1891340]

## Sheet: TableS5. HFD+P_vs_HFD+Met.up
Supplemental Table 5 The de-genes with up-regulated expression of HFD+P_vs_HFD+Met
gene_id	readcount_HFD+P	readcount_HFD+Met	log2Fold Change	pval	padj	gene_name	gene_description
ENSMUST00000055294	1336.34	178.764	2.9022	1.2028e-09	3.332e-05	Grem2	gremlin 2, DAN family BMP antagonist [Source:MGI Symbol;Acc:MGI:1344367]
ENSMUST00000043458	218.743	23.2995	3.2309	1.5484e-08	0.00015363	Srd5a2	steroid 5 alpha-reductase 2 [Source:MGI Symbol;Acc:MGI:2150380]
ENSMUST00000037048	55.4067	2.38969	4.5352	1.882e-06	0.0066687	Mmd2	monocyte to macrophage differentiation-associated 2 [Source:MGI Symbol;Acc:MGI:1922354]
ENSMUST00000101534	75.8392	6.51829	3.5404	5.3571e-06	0.011667	Ptn	pleiotrophin [Source:MGI Symbol;Acc:MGI:97804]
ENSMUST00000073962	158.335	29.2737	2.4353	1.7173e-05	0.028374	Fbxw24	F-box and WD-40 domain protein 24 [Source:MGI Symbol;Acc:MGI:3646659]
ENSMUST00000043141	521.284	113.936	2.1938	1.7731e-05	0.028374	Hydin	HYDIN, axonemal central pair apparatus protein [Source:MGI Symbol;Acc:MGI:2389007]
ENSMUST00000155478	48.8295	1.19485	5.3529	3.1173e-05	0.044184	Trim7	tripartite motif-containing 7 [Source:MGI Symbol;Acc:MGI:2137353]
ENSMUST00000208001	27.509	0	Inf	3.6687e-05	0.050555	Dnah14	dynein, axonemal, heavy chain 14 [Source:MGI Symbol;Acc:MGI:2444525]
ENSMUST00000186247	62.3742	6.57166	3.2466	5.5187e-05	0.06728	Ank3	ankyrin 3, epithelial [Source:MGI Symbol;Acc:MGI:88026]
ENSMUST00000006618	124.997	23.1499	2.4328	5.8847e-05	0.06789	Arhgef19	Rho guanine nucleotide exchange factor (GEF) 19 [Source:MGI Symbol;Acc:MGI:1925912]
ENSMUST00000168120	50.2966	4.1286	3.6067	6.679e-05	0.07363	Acot1	acyl-CoA thioesterase 1 [Source:MGI Symbol;Acc:MGI:1349396]
ENSMUST00000118663	51.5489	4.77939	3.431	6.948e-05	0.07493	Akr1c19	aldo-keto reductase family 1, member C19 [Source:MGI Symbol;Acc:MGI:2653678]
ENSMUST00000048603	340.745	50.0768	2.7665	9.5688e-05	0.098893	Dnah1	dynein, axonemal, heavy chain 1 [Source:MGI Symbol;Acc:MGI:107721]
ENSMUST00000059787	207.29	41.2222	2.3302	0.00011642	0.11324	Dsg2	desmoglein 2 [Source:MGI Symbol;Acc:MGI:1196466]
ENSMUST00000231806	30.4333	1.19485	4.6708	0.00017983	0.15381	P2rx6	purinergic receptor P2X, ligand-gated ion channel, 6 [Source:MGI Symbol;Acc:MGI:1337113]
ENSMUST00000200114	37.4057	2.33633	4.0009	0.00020908	0.16729	Unc5c	unc-5 netrin receptor C [Source:MGI Symbol;Acc:MGI:1095412]
ENSMUST00000201651	37.1162	2.33633	3.9897	0.00021724	0.1694	Rogdi	rogdi homolog [Source:MGI Symbol;Acc:MGI:1913299]
ENSMUST00000190884	66.4418	5.92087	3.4882	0.000228	0.17137	Plekha6	pleckstrin homology domain containing, family A member 6 [Source:MGI Symbol;Acc:MGI:2388662]
ENSMUST00000009727	38.8727	2.88039	3.7544	0.00023364	0.17299	Syngr1	synaptogyrin 1 [Source:MGI Symbol;Acc:MGI:1328323]
ENSMUST00000077698	113.264	25.0918	2.1744	0.00029158	0.19547	Calml3	calmodulin-like 3 [Source:MGI Symbol;Acc:MGI:1917655]
ENSMUST00000102813	69.0067	11.2443	2.6175	0.00030964	0.19841	Cfap157	cilia and flagella associated protein 157 [Source:MGI Symbol;Acc:MGI:2447809]
ENSMUST00000208585	107.79	22.4991	2.2603	0.00035192	0.21822	Spint2	serine protease inhibitor, Kunitz type 2 [Source:MGI Symbol;Acc:MGI:1338031]
ENSMUST00000216985	31.4563	1.79227	4.1335	0.000358	0.21925	Myb	myeloblastosis oncogene [Source:MGI Symbol;Acc:MGI:97249]
ENSMUST00000129990	142.13	18.9041	2.9104	0.00040278	0.23345	Cfap46	cilia and flagella associated protein 46 [Source:MGI Symbol;Acc:MGI:2444387]
ENSMUST00000031446	371.414	100.057	1.8922	0.0004046	0.23345	Tmem132b	transmembrane protein 132B [Source:MGI Symbol;Acc:MGI:3609245]
ENSMUST00000028689	543.31	172.749	1.6531	0.00041529	0.23675	Lrp4	low density lipoprotein receptor-related protein 4 [Source:MGI Symbol;Acc:MGI:2442252]
ENSMUST00000023501	39.9006	4.1286	3.2727	0.00048764	0.25464	Maats1	MYCBP-associated, testis expressed 1 [Source:MGI Symbol;Acc:MGI:2443598]
ENSMUST00000000579	689.462	189.521	1.8631	0.00055909	0.27191	Sox9	SRY (sex determining region Y)-box 9 [Source:MGI Symbol;Acc:MGI:98371]
ENSMUST00000212142	56.9242	8.90799	2.6759	0.0005732	0.27607	Plekha6	pleckstrin homology domain containing, family A member 6 [Source:MGI Symbol;Acc:MGI:2388662]
ENSMUST00000102963	41.1383	4.72602	3.1218	0.00060556	0.2861	Dnaic1	dynein, axonemal, intermediate chain 1 [Source:MGI Symbol;Acc:MGI:1916172]
ENSMUST00000067048	1480.1	321.414	2.2032	0.00063135	0.29547	Dnah5	dynein, axonemal, heavy chain 5 [Source:MGI Symbol;Acc:MGI:107718]
ENSMUST00000159400	29.3355	1.79227	4.0328	0.00066223	0.30703	Mgst2	microsomal glutathione S-transferase 2 [Source:MGI Symbol;Acc:MGI:2448481]
ENSMUST00000032912	29.1907	1.68555	4.1142	0.00068797	0.31311	Qprt	quinolinate phosphoribosyltransferase [Source:MGI Symbol;Acc:MGI:1914625]
ENSMUST00000068307	62.1791	10.6573	2.5446	0.00070965	0.3193	Kbtbd13	kelch repeat and BTB (POZ) domain containing 13 [Source:MGI Symbol;Acc:MGI:1921742]
ENSMUST00000161635	31.1473	2.28297	3.7701	0.0010005	0.3762	Glb1l2	galactosidase, beta 1-like 2 [Source:MGI Symbol;Acc:MGI:2388283]
ENSMUST00000115245	54.4585	9.55877	2.5103	0.0010065	0.3762	Ccdc146	coiled-coil domain containing 146 [Source:MGI Symbol;Acc:MGI:1922422]
ENSMUST00000036383	58.1765	8.90799	2.7073	0.0010086	0.3762	Dnali1	dynein, axonemal, light intermediate polypeptide 1 [Source:MGI Symbol;Acc:MGI:1922813]
ENSMUST00000111727	21.6897	0.597423	5.1821	0.001093	0.39868	Casc1	cancer susceptibility candidate 1 [Source:MGI Symbol;Acc:MGI:2444480]
ENSMUST00000159196	28.4523	1.14148	4.6396	0.0011339	0.40467	Wnk2	WNK lysine deficient protein kinase 2 [Source:MGI Symbol;Acc:MGI:1922857]
ENSMUST00000208577	130.991	19.5549	2.7439	0.0011752	0.41348	Frmpd2	FERM and PDZ domain containing 2 [Source:MGI Symbol;Acc:MGI:2685472]
ENSMUST00000127395	29.9844	2.33633	3.6819	0.0012903	0.41549	Sorbs2	sorbin and SH3 domain containing 2 [Source:MGI Symbol;Acc:MGI:1924574]
ENSMUST00000125031	166.775	51.0258	1.7086	0.0015254	0.44776	Atp11a	ATPase, class VI, type 11A [Source:MGI Symbol;Acc:MGI:1354735]
ENSMUST00000074372	29.4005	2.38969	3.6209	0.0015411	0.44972	Irx2	Iroquois homeobox 2 [Source:MGI Symbol;Acc:MGI:1197526]
ENSMUST00000019896	50.9504	8.96135	2.5073	0.0016554	0.47161	Iyd	iodotyrosine deiodinase [Source:MGI Symbol;Acc:MGI:1917587]
ENSMUST00000026360	169.276	38.256	2.1456	0.0016637	0.47161	Itgb8	integrin beta 8 [Source:MGI Symbol;Acc:MGI:1338035]
ENSMUST00000003444	36.1875	4.72602	2.9368	0.0017375	0.48423	Ccdc65	coiled-coil domain containing 65 [Source:MGI Symbol;Acc:MGI:2146001]
ENSMUST00000146001	15.9453	0	Inf	0.001819	0.49856	Shroom1	shroom family member 1 [Source:MGI Symbol;Acc:MGI:1919024]
ENSMUST00000031982	174.681	53.4259	1.7091	0.0018419	0.50206	Hpgds	hematopoietic prostaglandin D synthase [Source:MGI Symbol;Acc:MGI:1859384]
ENSMUST00000222204	108.813	29.4014	1.8879	0.0020053	0.53863	Ccdc88c	coiled-coil domain containing 88C [Source:MGI Symbol;Acc:MGI:1915589]
ENSMUST00000085724	164.623	45.7023	1.8488	0.002051	0.5412	Susd4	sushi domain containing 4 [Source:MGI Symbol;Acc:MGI:2138351]
ENSMUST00000117971	379.356	133.17	1.5103	0.0020825	0.54662	Bcl7a	B cell CLL/lymphoma 7A [Source:MGI Symbol;Acc:MGI:1924295]
ENSMUST00000134568	112.227	29.3909	1.933	0.0022356	0.5803	Blnk	B cell linker [Source:MGI Symbol;Acc:MGI:96878]
ENSMUST00000200990	31.8108	3.31773	3.2613	0.0022459	0.5803	Agbl5	ATP/GTP binding protein-like 5 [Source:MGI Symbol;Acc:MGI:2441745]
ENSMUST00000195942	58.0073	11.7884	2.2989	0.0022859	0.58454	Prom1	prominin 1 [Source:MGI Symbol;Acc:MGI:1100886]
ENSMUST00000155907	22.1289	1.19485	4.211	0.0023649	0.60164	Adamts20	a disintegrin-like and metallopeptidase (reprolysin type) with thrombospondin type 1 motif, 20 [Source:MGI Symbol;Acc:MGI:2660628]
ENSMUST00000031607	44.6074	4.07524	3.4523	0.0024363	0.61351	Dtx1	deltex 1, E3 ubiquitin ligase [Source:MGI Symbol;Acc:MGI:1352744]
ENSMUST00000208283	31.3116	2.93375	3.4159	0.0025842	0.64288	Cfap97d2	CFAP97 domain containing 2 [Source:MGI Symbol;Acc:MGI:2685952]
ENSMUST00000034316	354.585	123.431	1.5224	0.0027024	0.64288	Map3k21	mitogen-activated protein kinase kinase kinase 21 [Source:MGI Symbol;Acc:MGI:2385307]
ENSMUST00000145491	107.32	31.044	1.7895	0.0027342	0.64365	Podn	podocan [Source:MGI Symbol;Acc:MGI:2674939]
ENSMUST00000207676	67.7641	15.6502	2.1143	0.0027713	0.64544	Espn	espin [Source:MGI Symbol;Acc:MGI:1861630]
ENSMUST00000210162	71.9163	17.6559	2.0262	0.0028133	0.64914	Arap1	ArfGAP with RhoGAP domain, ankyrin repeat and PH domain 1 [Source:MGI Symbol;Acc:MGI:1916960]
ENSMUST00000070720	20.9709	1.19485	4.1335	0.002891	0.65454	Sorcs2	sortilin-related VPS10 domain containing receptor 2 [Source:MGI Symbol;Acc:MGI:1932289]
ENSMUST00000029307	18.3458	0.597423	4.9406	0.0029648	0.66268	Stoml3	stomatin (Epb7.2)-like 3 [Source:MGI Symbol;Acc:MGI:2388072]
ENSMUST00000184471	82.9011	21.411	1.953	0.0030215	0.66914	Nav2	neuron navigator 2 [Source:MGI Symbol;Acc:MGI:2183691]
ENSMUST00000148233	142.366	44.0806	1.6914	0.0030662	0.67603	Mitf	melanogenesis associated transcription factor [Source:MGI Symbol;Acc:MGI:104554]
ENSMUST00000020704	40.9935	6.57166	2.6411	0.0030807	0.67624	Igfbp1	insulin-like growth factor binding protein 1 [Source:MGI Symbol;Acc:MGI:96436]
ENSMUST00000129022	35.1498	4.67266	2.9112	0.003095	0.67636	Prkag2	protein kinase, AMP-activated, gamma 2 non-catalytic subunit [Source:MGI Symbol;Acc:MGI:1336153]
ENSMUST00000036732	43.8039	1.79227	4.6112	0.0031593	0.68319	BC016579	cDNA sequence, BC016579 [Source:MGI Symbol;Acc:MGI:2384848]
ENSMUST00000190208	32.6744	4.1286	2.9844	0.0034913	0.72467	Plekha6	pleckstrin homology domain containing, family A member 6 [Source:MGI Symbol;Acc:MGI:2388662]
ENSMUST00000135606	23.6512	1.79227	3.7221	0.0036864	0.73195	Patj	PATJ, crumbs cell polarity complex component [Source:MGI Symbol;Acc:MGI:1277960]
ENSMUST00000042470	30.8724	4.07524	2.9214	0.0036887	0.73195	Zkscan2	zinc finger with KRAB and SCAN domains 2 [Source:MGI Symbol;Acc:MGI:2444060]
ENSMUST00000062405	2260.82	835.53	1.4361	0.0038116	0.74626	Rasd1	RAS, dexamethasone-induced 1 [Source:MGI Symbol;Acc:MGI:1270848]
ENSMUST00000156737	20.6716	1.14148	4.1787	0.0038275	0.74626	Ces1f	carboxylesterase 1F [Source:MGI Symbol;Acc:MGI:2142687]
ENSMUST00000204564	189.647	67.8708	1.4825	0.003851	0.74626	Caprin2	caprin family member 2 [Source:MGI Symbol;Acc:MGI:2448541]
ENSMUST00000205250	116.169	35.4928	1.7106	0.0039938	0.75047	Hpgds	hematopoietic prostaglandin D synthase [Source:MGI Symbol;Acc:MGI:1859384]
ENSMUST00000163839	70.9178	13.7407	2.3677	0.004048	0.75212	Fbxw25	F-box and WD-40 domain protein 25 [Source:MGI Symbol;Acc:MGI:3588266]
ENSMUST00000113383	89.8783	24.7287	1.8618	0.0041801	0.76238	Flrt1	fibronectin leucine rich transmembrane protein 1 [Source:MGI Symbol;Acc:MGI:3026647]
ENSMUST00000053218	212.646	53.3192	1.9957	0.004239	0.76468	Dact2	dishevelled-binding antagonist of beta-catenin 2 [Source:MGI Symbol;Acc:MGI:1920347]
ENSMUST00000227655	14.1188	0	Inf	0.0043118	0.77191	Osr2	odd-skipped related 2 [Source:MGI Symbol;Acc:MGI:1930813]
ENSMUST00000040603	56.1955	12.1294	2.2119	0.0043635	0.77191	Agl	amylo-1,6-glucosidase, 4-alpha-glucanotransferase [Source:MGI Symbol;Acc:MGI:1924809]
ENSMUST00000161180	1830.65	761.92	1.2646	0.0044189	0.77191	Ghr	growth hormone receptor [Source:MGI Symbol;Acc:MGI:95708]
ENSMUST00000050178	32.3947	4.77939	2.7609	0.0044376	0.77191	Ccdc60	coiled-coil domain containing 60 [Source:MGI Symbol;Acc:MGI:2141043]
ENSMUST00000018842	37.7196	4.18196	3.1731	0.0044425	0.77191	Lhx1	LIM homeobox protein 1 [Source:MGI Symbol;Acc:MGI:99783]
ENSMUST00000111651	55.7711	13.2605	2.0724	0.0046505	0.795	Tcf7l2	transcription factor 7 like 2, T cell specific, HMG box [Source:MGI Symbol;Acc:MGI:1202879]
ENSMUST00000159714	13.4699	0	Inf	0.0047468	0.80644	Fyb	FYN binding protein [Source:MGI Symbol;Acc:MGI:1346327]
ENSMUST00000195841	20.3024	1.19485	4.0868	0.0048087	0.80804	Cacnb2	calcium channel, voltage-dependent, beta 2 subunit [Source:MGI Symbol;Acc:MGI:894644]
ENSMUST00000044442	276.949	109.231	1.3422	0.0051278	0.82324	Ptk7	PTK7 protein tyrosine kinase 7 [Source:MGI Symbol;Acc:MGI:1918711]
ENSMUST00000198793	25.9867	2.98712	3.1209	0.0054426	0.85714	Rorc	RAR-related orphan receptor gamma [Source:MGI Symbol;Acc:MGI:104856]
ENSMUST00000079132	13.1056	0	Inf	0.0055158	0.86318	Chia1	chitinase, acidic 1 [Source:MGI Symbol;Acc:MGI:1932052]
ENSMUST00000135677	13.3203	0	Inf	0.0055608	0.86616	Pigx	phosphatidylinositol glycan anchor biosynthesis, class X [Source:MGI Symbol;Acc:MGI:1919334]
ENSMUST00000175641	16.3096	0.597423	4.7708	0.0056095	0.86658	Zfhx4	zinc finger homeodomain 4 [Source:MGI Symbol;Acc:MGI:2137668]
ENSMUST00000176264	48.475	10.3801	2.2234	0.0056598	0.86658	Bnc2	basonuclin 2 [Source:MGI Symbol;Acc:MGI:2443805]
ENSMUST00000105588	40.2649	8.15048	2.3046	0.0059825	0.89359	Esr1	estrogen receptor 1 (alpha) [Source:MGI Symbol;Acc:MGI:1352467]
ENSMUST00000137436	70.194	14.402	2.2851	0.0060164	0.89359	Lhx6	LIM homeobox protein 6 [Source:MGI Symbol;Acc:MGI:1306803]
ENSMUST00000204308	458.168	188.324	1.2827	0.0060389	0.89427	Krba1	KRAB-A domain containing 1 [Source:MGI Symbol;Acc:MGI:1925077]
ENSMUST00000080797	387.751	116.4	1.736	0.0062048	0.91067	Cdh3	cadherin 3 [Source:MGI Symbol;Acc:MGI:88356]
ENSMUST00000216317	53.5852	13.4739	1.9917	0.006376	0.92118	Tspan3	tetraspanin 3 [Source:MGI Symbol;Acc:MGI:1928098]
ENSMUST00000216788	12.7413	0	Inf	0.0064133	0.92118	Myo5c	myosin VC [Source:MGI Symbol;Acc:MGI:2442485]
ENSMUST00000144605	112.386	36.741	1.613	0.0064241	0.92118	Fam110b	family with sequence similarity 110, member B [Source:MGI Symbol;Acc:MGI:1916593]
ENSMUST00000020243	38.1538	7.60642	2.3265	0.0065367	0.92533	Ascl1	achaete-scute family bHLH transcription factor 1 [Source:MGI Symbol;Acc:MGI:96919]
ENSMUST00000106704	32.4549	4.07524	2.9935	0.0067465	0.94011	Rgs9	regulator of G-protein signaling 9 [Source:MGI Symbol;Acc:MGI:1338824]
ENSMUST00000025234	346.442	134.887	1.3609	0.0067773	0.94176	Epb41l4a	erythrocyte membrane protein band 4.1 like 4a [Source:MGI Symbol;Acc:MGI:103007]
ENSMUST00000178772	28.5369	4.07524	2.8079	0.0069712	0.95187	Ankrd66	ankyrin repeat domain 66 [Source:MGI Symbol;Acc:MGI:1925106]
ENSMUST00000106619	44.6969	10.1562	2.1378	0.0070006	0.95187	Ttc39a	tetratricopeptide repeat domain 39A [Source:MGI Symbol;Acc:MGI:2444350]
ENSMUST00000124830	131.921	10.5402	3.6457	0.0070228	0.95187	Dsp	desmoplakin [Source:MGI Symbol;Acc:MGI:109611]
ENSMUST00000195579	22.8575	2.28297	3.3237	0.0071867	0.96617	Mr1	major histocompatibility complex, class I-related [Source:MGI Symbol;Acc:MGI:1195463]
ENSMUST00000067230	1365.08	587.247	1.2169	0.0073358	0.97304	Sox4	SRY (sex determining region Y)-box 4 [Source:MGI Symbol;Acc:MGI:98366]
ENSMUST00000161230	110.309	34.3617	1.6827	0.0073745	0.97368	Mgst2	microsomal glutathione S-transferase 2 [Source:MGI Symbol;Acc:MGI:2448481]
ENSMUST00000106706	50.3518	2.98712	4.0752	0.0075235	0.98144	Rgs9	regulator of G-protein signaling 9 [Source:MGI Symbol;Acc:MGI:1338824]
ENSMUST00000152605	77.9796	24.0779	1.6954	0.0075302	0.98144	Nnat	neuronatin [Source:MGI Symbol;Acc:MGI:104716]
ENSMUST00000068681	12.4469	0	Inf	0.0077998	1	Ngef	neuronal guanine nucleotide exchange factor [Source:MGI Symbol;Acc:MGI:1858414]
ENSMUST00000224571	67.1054	17.7835	1.9159	0.0079291	1	Ptprs	protein tyrosine phosphatase, receptor type, S [Source:MGI Symbol;Acc:MGI:97815]
ENSMUST00000133623	66.1523	17.6663	1.9048	0.0080823	1	Syne2	spectrin repeat containing, nuclear envelope 2 [Source:MGI Symbol;Acc:MGI:2449316]
ENSMUST00000162764	59.7639	16.1409	1.8886	0.0082709	1	Sirpa	signal-regulatory protein alpha [Source:MGI Symbol;Acc:MGI:108563]
ENSMUST00000133985	30.2039	4.45922	2.7599	0.0083705	1	Esr1	estrogen receptor 1 (alpha) [Source:MGI Symbol;Acc:MGI:1352467]
ENSMUST00000105902	21.9142	2.38969	3.197	0.0084982	1	Shank2	SH3 and multiple ankyrin repeat domains 2 [Source:MGI Symbol;Acc:MGI:2671987]
ENSMUST00000210612	25.4126	3.37109	2.9143	0.0085225	1	Flt3l	FMS-like tyrosine kinase 3 ligand [Source:MGI Symbol;Acc:MGI:95560]
ENSMUST00000016172	718.481	201.597	1.8335	0.0088222	1	Celsr1	cadherin, EGF LAG seven-pass G-type receptor 1 [Source:MGI Symbol;Acc:MGI:1100883]
ENSMUST00000125420	41.3383	8.80126	2.2317	0.0088238	1	Carmil1	capping protein regulator and myosin 1 linker 1 [Source:MGI Symbol;Acc:MGI:1915982]
ENSMUST00000213503	21.6247	2.33633	3.2104	0.008912	1	Ddo	D-aspartate oxidase [Source:MGI Symbol;Acc:MGI:1925528]
ENSMUST00000124584	86.7882	28.5905	1.602	0.0089159	1	Kcnn3	potassium intermediate/small conductance calcium-activated channel, subfamily N, member 3 [Source:MGI Symbol;Acc:MGI:2153183]
ENSMUST00000142648	39.6062	8.96135	2.1439	0.0090438	1	Cfap44	cilia and flagella associated protein 44 [Source:MGI Symbol;Acc:MGI:1277238]
ENSMUST00000027992	50.5308	13.3138	1.9242	0.0093452	1	Enkur	enkurin, TRPC channel interacting protein [Source:MGI Symbol;Acc:MGI:1918483]
ENSMUST00000044634	26.6503	4.1286	2.6904	0.0093657	1	Slc25a21	solute carrier family 25 (mitochondrial oxodicarboxylate carrier), member 21 [Source:MGI Symbol;Acc:MGI:2445059]
ENSMUST00000206754	27.6586	4.02188	2.7818	0.0093758	1	Fam187b	family with sequence similarity 187, member B [Source:MGI Symbol;Acc:MGI:1923665]
ENSMUST00000216821	25.7671	3.42445	2.9116	0.0094347	1	Gramd1b	GRAM domain containing 1B [Source:MGI Symbol;Acc:MGI:1925037]
ENSMUST00000087445	30.6577	2.98712	3.3594	0.0096737	1	Tuba3b	tubulin, alpha 3B [Source:MGI Symbol;Acc:MGI:1095408]
ENSMUST00000041463	17.183	1.19485	3.8461	0.009679	1	Pacrg	PARK2 co-regulated [Source:MGI Symbol;Acc:MGI:1916560]
ENSMUST00000131927	11.7931	0	Inf	0.0097586	1	Shpk	sedoheptulokinase [Source:MGI Symbol;Acc:MGI:1921887]
ENSMUST00000129445	204.599	77.6743	1.3973	0.0097605	1	Tenm4	teneurin transmembrane protein 4 [Source:MGI Symbol;Acc:MGI:2447063]
ENSMUST00000061328	28.6816	4.77939	2.5852	0.0098872	1	Sowahb	sosondowah ankyrin repeat domain family member B [Source:MGI Symbol;Acc:MGI:1925338]
ENSMUST00000113978	35.0149	7.11572	2.2989	0.010023	1	Gk	glycerol kinase [Source:MGI Symbol;Acc:MGI:106594]
ENSMUST00000088294	32.7493	5.81415	2.4938	0.010127	1	Acrbp	proacrosin binding protein [Source:MGI Symbol;Acc:MGI:1859515]
ENSMUST00000198034	63.4769	18.4772	1.7805	0.01013	1	Bank1	B cell scaffold protein with ankyrin repeats 1 [Source:MGI Symbol;Acc:MGI:2442120]
ENSMUST00000035471	295.402	81.8145	1.8523	0.010225	1	Lama1	laminin, alpha 1 [Source:MGI Symbol;Acc:MGI:99892]
ENSMUST00000142378	130.862	46.8009	1.4834	0.010242	1	Rasgrf2	RAS protein-specific guanine nucleotide-releasing factor 2 [Source:MGI Symbol;Acc:MGI:109137]
ENSMUST00000149266	28.2327	2.33633	3.5951	0.010289	1	Crem	cAMP responsive element modulator [Source:MGI Symbol;Acc:MGI:88495]
ENSMUST00000134555	125.607	36.3141	1.7903	0.010416	1	Mllt3	myeloid/lymphoid or mixed-lineage leukemia; translocated to, 3 [Source:MGI Symbol;Acc:MGI:1917372]
ENSMUST00000153578	11.5036	0	Inf	0.010496	1	Tspoap1	TSPO associated protein 1 [Source:MGI Symbol;Acc:MGI:2450877]
ENSMUST00000209611	68.1382	20.7068	1.7184	0.010632	1	Sh3rf1	SH3 domain containing ring finger 1 [Source:MGI Symbol;Acc:MGI:1913066]
ENSMUST00000153025	159.269	61.6831	1.3685	0.010667	1	Ablim2	actin-binding LIM protein 2 [Source:MGI Symbol;Acc:MGI:2385758]
ENSMUST00000204026	68.148	21.3042	1.6775	0.010868	1	Ttll3	tubulin tyrosine ligase-like family, member 3 [Source:MGI Symbol;Acc:MGI:2141418]
ENSMUST00000120622	16.8187	1.19485	3.8152	0.010904	1	Dixdc1	DIX domain containing 1 [Source:MGI Symbol;Acc:MGI:2679721]
ENSMUST00000125312	51.1699	13.047	1.9716	0.010949	1	Eri3	exoribonuclease 3 [Source:MGI Symbol;Acc:MGI:2153887]
ENSMUST00000094844	746.517	132.628	2.4928	0.010963	1	Cfap65	cilia and flagella associated protein 65 [Source:MGI Symbol;Acc:MGI:2444274]
ENSMUST00000069616	34.566	6.14476	2.4919	0.011019	1	Tpsb2	tryptase beta 2 [Source:MGI Symbol;Acc:MGI:96942]
ENSMUST00000023559	2440.51	1136.36	1.1028	0.011062	1	Ehhadh	enoyl-Coenzyme A, hydratase/3-hydroxyacyl Coenzyme A dehydrogenase [Source:MGI Symbol;Acc:MGI:1277964]
ENSMUST00000129072	20.6814	1.79227	3.5285	0.01107	1	Togaram2	TOG array regulator of axonemal microtubules 2 [Source:MGI Symbol;Acc:MGI:2443498]
ENSMUST00000184684	11.7882	0	Inf	0.011124	1	Ttll10	tubulin tyrosine ligase-like family, member 10 [Source:MGI Symbol;Acc:MGI:1921855]
ENSMUST00000220588	11.2141	0	Inf	0.011305	1	Ptch1	patched 1 [Source:MGI Symbol;Acc:MGI:105373]
ENSMUST00000030533	11.4287	0	Inf	0.011375	1	Vwa5b1	von Willebrand factor A domain containing 5B1 [Source:MGI Symbol;Acc:MGI:1922968]
ENSMUST00000090277	30.6529	5.97423	2.3592	0.011437	1	Efcab1	EF-hand calcium binding domain 1 [Source:MGI Symbol;Acc:MGI:1914043]
ENSMUST00000139950	16.5292	1.19485	3.7901	0.01147	1	Cfap65	cilia and flagella associated protein 65 [Source:MGI Symbol;Acc:MGI:2444274]
ENSMUST00000215119	87.512	26.0732	1.7469	0.011565	1	Calml4	calmodulin-like 4 [Source:MGI Symbol;Acc:MGI:1922850]
ENSMUST00000138313	46.9576	11.9055	1.9797	0.01157	1	Tulp3	tubby-like protein 3 [Source:MGI Symbol;Acc:MGI:1329045]
ENSMUST00000053855	151.968	48.8924	1.6361	0.011674	1	Ddit4l	DNA-damage-inducible transcript 4-like [Source:MGI Symbol;Acc:MGI:1920534]
ENSMUST00000157065	128.824	13.5377	3.2503	0.011677	1	Slc1a3	solute carrier family 1 (glial high affinity glutamate transporter), member 3 [Source:MGI Symbol;Acc:MGI:99917]
ENSMUST00000231781	312.024	136.306	1.1948	0.011739	1	Abi3bp	ABI gene family, member 3 (NESH) binding protein [Source:MGI Symbol;Acc:MGI:2444583]
ENSMUST00000173494	267.885	54.3122	2.3023	0.012012	1	Ak9	adenylate kinase 9 [Source:MGI Symbol;Acc:MGI:2685080]
ENSMUST00000160002	28.6166	5.32345	2.4264	0.012167	1	Ccdc162	coiled-coil domain containing 162 [Source:MGI Symbol;Acc:MGI:1923223]
ENSMUST00000197230	13.909	0.597423	4.5411	0.012192	1	Ccdc39	coiled-coil domain containing 39 [Source:MGI Symbol;Acc:MGI:1289263]
ENSMUST00000197400	19.429	1.73891	3.482	0.012244	1	Slit2	slit guidance ligand 2 [Source:MGI Symbol;Acc:MGI:1315205]
ENSMUST00000133011	165.916	67.5506	1.2964	0.012289	1	Nfia	nuclear factor I/A [Source:MGI Symbol;Acc:MGI:108056]
ENSMUST00000202809	57.9423	16.845	1.7823	0.012428	1	Alms1	ALMS1, centrosome and basal body associated [Source:MGI Symbol;Acc:MGI:1934606]
ENSMUST00000159058	60.7918	18.4238	1.7223	0.012438	1	Fgd4	FYVE, RhoGEF and PH domain containing 4 [Source:MGI Symbol;Acc:MGI:2183747]
ENSMUST00000144346	258.408	60.8304	2.0868	0.012449	1	Gm609	predicted gene 609 [Source:MGI Symbol;Acc:MGI:2685455]
ENSMUST00000129557	40.2502	9.2386	2.1233	0.012725	1	Med1	mediator complex subunit 1 [Source:MGI Symbol;Acc:MGI:1100846]
ENSMUST00000123965	64.7097	19.3519	1.7415	0.012762	1	Stradb	STE20-related kinase adaptor beta [Source:MGI Symbol;Acc:MGI:2144047]
ENSMUST00000094787	52.2629	14.9356	1.807	0.012965	1	Slc34a2	solute carrier family 34 (sodium phosphate), member 2 [Source:MGI Symbol;Acc:MGI:1342284]
ENSMUST00000221323	46.5884	12.1724	1.9364	0.013	1	Rps6ka5	ribosomal protein S6 kinase, polypeptide 5 [Source:MGI Symbol;Acc:MGI:1920336]
ENSMUST00000218425	131.456	50.2682	1.3869	0.013193	1	Arid5b	AT rich interactive domain 5B (MRF1-like) [Source:MGI Symbol;Acc:MGI:2175912]
ENSMUST00000224442	33.8471	6.95563	2.2828	0.013274	1	Ubr2	ubiquitin protein ligase E3 component n-recognin 2 [Source:MGI Symbol;Acc:MGI:1861099]
ENSMUST00000213084	22.7079	2.77367	3.0333	0.013421	1	Zfp612	zinc finger protein 612 [Source:MGI Symbol;Acc:MGI:2443465]
ENSMUST00000138774	10.705	0	Inf	0.013686	1	Cfap61	cilia and flagella associated protein 61 [Source:MGI Symbol;Acc:MGI:1926024]
ENSMUST00000177361	20.5268	2.22961	3.2027	0.013701	1	Tmem267	transmembrane protein 267 [Source:MGI Symbol;Acc:MGI:3648543]
ENSMUST00000059672	564.46	259.897	1.1189	0.013729	1	Pik3ap1	phosphoinositide-3-kinase adaptor protein 1 [Source:MGI Symbol;Acc:MGI:1933177]
ENSMUST00000151951	24.814	3.31773	2.9029	0.013791	1	Fam234b	family with sequence similarity 234, member B [Source:MGI Symbol;Acc:MGI:1921775]
ENSMUST00000216634	19.8779	2.38969	3.0563	0.013879	1	Olfr735	olfactory receptor 735 [Source:MGI Symbol;Acc:MGI:3030569]
ENSMUST00000202048	22.7778	2.88039	2.9833	0.013881	1	Limch1	LIM and calponin homology domains 1 [Source:MGI Symbol;Acc:MGI:1924819]
ENSMUST00000085786	44.5521	11.5216	1.9512	0.013929	1	Card11	caspase recruitment domain family, member 11 [Source:MGI Symbol;Acc:MGI:1916978]
ENSMUST00000148384	15.9453	1.14148	3.8041	0.014327	1	Hjurp	Holliday junction recognition protein [Source:MGI Symbol;Acc:MGI:2685821]
ENSMUST00000081619	78.1943	26.4247	1.5652	0.014431	1	Sh3pxd2a	SH3 and PX domains 2A [Source:MGI Symbol;Acc:MGI:1298393]
ENSMUST00000208978	45.9199	11.4682	2.0015	0.014553	1	Map6	microtubule-associated protein 6 [Source:MGI Symbol;Acc:MGI:1201690]
ENSMUST00000040418	36.5518	8.64118	2.0806	0.014609	1	Chad	chondroadherin [Source:MGI Symbol;Acc:MGI:1096866]
ENSMUST00000133338	94.7543	32.6657	1.5364	0.014614	1	Atp11a	ATPase, class VI, type 11A [Source:MGI Symbol;Acc:MGI:1354735]
ENSMUST00000033930	1223.68	568.476	1.1061	0.01463	1	Dusp4	dual specificity phosphatase 4 [Source:MGI Symbol;Acc:MGI:2442191]
ENSMUST00000136073	41.2635	9.99611	2.0454	0.01484	1	Fbf1	Fas (TNFRSF6) binding factor 1 [Source:MGI Symbol;Acc:MGI:1922033]
ENSMUST00000102625	45.0661	11.9055	1.9204	0.014877	1	Sars	seryl-aminoacyl-tRNA synthetase [Source:MGI Symbol;Acc:MGI:102809]
ENSMUST00000189486	36.4071	8.48109	2.1019	0.014925	1	Dock10	dedicator of cytokinesis 10 [Source:MGI Symbol;Acc:MGI:2146320]
ENSMUST00000154826	18.4857	1.63218	3.5015	0.015102	1	Faap100	Fanconi anemia core complex associated protein 100 [Source:MGI Symbol;Acc:MGI:1919135]
ENSMUST00000136816	59.9932	19.2881	1.6371	0.015164	1	Fam102a	family with sequence similarity 102, member A [Source:MGI Symbol;Acc:MGI:2138935]
ENSMUST00000187831	17.9815	1.68555	3.4152	0.015252	1	Msh3	mutS homolog 3 [Source:MGI Symbol;Acc:MGI:109519]
ENSMUST00000112132	10.7001	0	Inf	0.015485	1	Pzp	PZP, alpha-2-macroglobulin like [Source:MGI Symbol;Acc:MGI:87854]
ENSMUST00000219450	10.7001	0	Inf	0.015485	1	Tespa1	thymocyte expressed, positive selection associated 1 [Source:MGI Symbol;Acc:MGI:1914846]
ENSMUST00000209447	1282.13	621.127	1.0456	0.015566	1	Adrb3	adrenergic receptor, beta 3 [Source:MGI Symbol;Acc:MGI:87939]
ENSMUST00000227738	44.3276	11.735	1.9174	0.015631	1	Angpt1	angiopoietin 1 [Source:MGI Symbol;Acc:MGI:108448]
ENSMUST00000036932	206.14	42.4171	2.2809	0.015863	1	Dcdc2a	doublecortin domain containing 2a [Source:MGI Symbol;Acc:MGI:2652818]
ENSMUST00000024832	55.9158	14.9356	1.9045	0.015934	1	Rsph1	radial spoke head 1 homolog (Chlamydomonas) [Source:MGI Symbol;Acc:MGI:1194909]
ENSMUST00000094753	10.5554	0	Inf	0.016057	1	Ceacam20	carcinoembryonic antigen-related cell adhesion molecule 20 [Source:MGI Symbol;Acc:MGI:1918851]
ENSMUST00000212543	15.581	1.14148	3.7708	0.016143	1	Wwp2	WW domain containing E3 ubiquitin protein ligase 2 [Source:MGI Symbol;Acc:MGI:1914144]
ENSMUST00000088246	22.5729	3.58454	2.6547	0.016317	1	Tuba3a	tubulin, alpha 3A [Source:MGI Symbol;Acc:MGI:1095406]
ENSMUST00000057190	13.6097	0.597423	4.5097	0.016428	1	Pabpc6	poly(A) binding protein, cytoplasmic 6 [Source:MGI Symbol;Acc:MGI:1914793]
ENSMUST00000127934	60.1428	18.6373	1.6902	0.016479	1	Esr1	estrogen receptor 1 (alpha) [Source:MGI Symbol;Acc:MGI:1352467]
ENSMUST00000139545	29.9144	5.65406	2.4035	0.016532	1	Atp11a	ATPase, class VI, type 11A [Source:MGI Symbol;Acc:MGI:1354735]
ENSMUST00000141915	51.3944	14.8393	1.7922	0.016535	1	Faf2	Fas associated factor family member 2 [Source:MGI Symbol;Acc:MGI:1923827]
ENSMUST00000218699	13.6097	0.544061	4.6447	0.016599	1	Plekhn1	pleckstrin homology domain containing, family N member 1 [Source:MGI Symbol;Acc:MGI:2387630]
ENSMUST00000195488	25.9916	4.56594	2.5091	0.016738	1	Kctd3	potassium channel tetramerisation domain containing 3 [Source:MGI Symbol;Acc:MGI:2444629]
ENSMUST00000184928	40.0307	9.88939	2.0172	0.016759	1	Nav2	neuron navigator 2 [Source:MGI Symbol;Acc:MGI:2183691]
ENSMUST00000209042	10.6253	0	Inf	0.016839	1	Cfap97d2	CFAP97 domain containing 2 [Source:MGI Symbol;Acc:MGI:2685952]
ENSMUST00000150363	52.1978	15.4901	1.7526	0.016889	1	Trim3	tripartite motif-containing 3 [Source:MGI Symbol;Acc:MGI:1860040]
ENSMUST00000094807	50.7259	13.0899	1.9543	0.016946	1	Pnmal2	PNMA-like 2 [Source:MGI Symbol;Acc:MGI:3645856]
ENSMUST00000100043	35.389	7.60642	2.218	0.01696	1	Sp5	trans-acting transcription factor 5 [Source:MGI Symbol;Acc:MGI:1927715]
ENSMUST00000162785	111.592	43.3126	1.3654	0.017204	1	Ms4a7	membrane-spanning 4-domains, subfamily A, member 7 [Source:MGI Symbol;Acc:MGI:1918846]
ENSMUST00000144072	45.4108	11.191	2.0207	0.017209	1	Akr1b10	aldo-keto reductase family 1, member B10 (aldose reductase) [Source:MGI Symbol;Acc:MGI:1915111]
ENSMUST00000041569	48.4945	10.1562	2.2555	0.01728	1	Ccdc113	coiled-coil domain containing 113 [Source:MGI Symbol;Acc:MGI:3606076]
ENSMUST00000032341	65.7782	7.33961	3.1638	0.017384	1	Art4	ADP-ribosyltransferase 4 [Source:MGI Symbol;Acc:MGI:1202710]
ENSMUST00000205480	41.1236	10.22	2.0086	0.017451	1	Slc6a6	solute carrier family 6 (neurotransmitter transporter, taurine), member 6 [Source:MGI Symbol;Acc:MGI:98488]
ENSMUST00000025002	20.7513	2.98712	2.7964	0.017497	1	Tekt4	tektin 4 [Source:MGI Symbol;Acc:MGI:1919090]
ENSMUST00000171450	64.8496	21.027	1.6249	0.017528	1	Lima1	LIM domain and actin binding 1 [Source:MGI Symbol;Acc:MGI:1920992]
ENSMUST00000093944	270.079	116.795	1.2094	0.01756	1	Hoxb3	homeobox B3 [Source:MGI Symbol;Acc:MGI:96184]
ENSMUST00000221096	38.658	9.83602	1.9746	0.017563	1	Lhfpl2	lipoma HMGIC fusion partner-like 2 [Source:MGI Symbol;Acc:MGI:2145236]
ENSMUST00000120781	28.5418	5.76079	2.3087	0.0176	1	Art3	ADP-ribosyltransferase 3 [Source:MGI Symbol;Acc:MGI:1202729]
ENSMUST00000103033	24.4595	4.02188	2.6045	0.017659	1	Tmem94	transmembrane protein 94 [Source:MGI Symbol;Acc:MGI:1919197]
ENSMUST00000120746	13.5349	0.597423	4.5018	0.017769	1	Ncald	neurocalcin delta [Source:MGI Symbol;Acc:MGI:1196326]
ENSMUST00000201915	17.3277	1.68555	3.3618	0.017788	1	Senp7	SUMO1/sentrin specific peptidase 7 [Source:MGI Symbol;Acc:MGI:1913565]
ENSMUST00000110993	17.6871	1.68555	3.3914	0.017834	1	Tgfbr3l	transforming growth factor, beta receptor III-like [Source:MGI Symbol;Acc:MGI:3833469]
ENSMUST00000128431	127.338	52.4445	1.2798	0.017883	1	Fnbp1	formin binding protein 1 [Source:MGI Symbol;Acc:MGI:109606]
ENSMUST00000152751	18.0466	1.68555	3.4204	0.017959	1	Kif18a	kinesin family member 18A [Source:MGI Symbol;Acc:MGI:2446977]
ENSMUST00000136044	23.8106	4.02188	2.5657	0.018003	1	Cgnl1	cingulin-like 1 [Source:MGI Symbol;Acc:MGI:1915428]
ENSMUST00000204988	15.2166	1.19485	3.6708	0.018025	1	Ghrhr	growth hormone releasing hormone receptor [Source:MGI Symbol;Acc:MGI:95710]
ENSMUST00000132688	13.1755	0.544061	4.5979	0.018078	1	Fxn	frataxin [Source:MGI Symbol;Acc:MGI:1096879]
ENSMUST00000168808	17.183	1.68555	3.3497	0.018183	1	Ptpn4	protein tyrosine phosphatase, non-receptor type 4 [Source:MGI Symbol;Acc:MGI:1099792]
ENSMUST00000143886	17.5424	1.68555	3.3796	0.018217	1	Mxra8	matrix-remodelling associated 8 [Source:MGI Symbol;Acc:MGI:1922011]
ENSMUST00000046944	35.3841	8.96135	1.9813	0.018231	1	D630003M21Rik	RIKEN cDNA D630003M21 gene [Source:MGI Symbol;Acc:MGI:3606579]
ENSMUST00000038447	176.85	77.2903	1.1942	0.018407	1	Efhc1	EF-hand domain (C-terminal) containing 1 [Source:MGI Symbol;Acc:MGI:1919127]
ENSMUST00000153787	56.864	18.5839	1.6135	0.018582	1	Akap1	A kinase (PRKA) anchor protein 1 [Source:MGI Symbol;Acc:MGI:104729]
ENSMUST00000128895	100.967	37.3593	1.4343	0.018631	1	Hemk1	HemK methyltransferase family member 1 [Source:MGI Symbol;Acc:MGI:1916786]
ENSMUST00000207930	12.6713	0.597423	4.4067	0.018686	1	Camsap3	calmodulin regulated spectrin-associated protein family, member 3 [Source:MGI Symbol;Acc:MGI:1916947]
ENSMUST00000153812	10.1911	0	Inf	0.018754	1	Tle2	transducin-like enhancer of split 2 [Source:MGI Symbol;Acc:MGI:104635]
ENSMUST00000124386	43.0298	12.3858	1.7966	0.018764	1	Gk	glycerol kinase [Source:MGI Symbol;Acc:MGI:106594]
ENSMUST00000183715	60.9918	17.3253	1.8157	0.018856	1	Nav2	neuron navigator 2 [Source:MGI Symbol;Acc:MGI:2183691]
ENSMUST00000151261	48.2456	8.91843	2.4355	0.018869	1	Ces1f	carboxylesterase 1F [Source:MGI Symbol;Acc:MGI:2142687]
ENSMUST00000199277	12.6713	0.544061	4.5417	0.018895	1	Lrrc17	leucine rich repeat containing 17 [Source:MGI Symbol;Acc:MGI:1921761]
ENSMUST00000064405	13.2454	0.544061	4.6056	0.018976	1	Epha3	Eph receptor A3 [Source:MGI Symbol;Acc:MGI:99612]
ENSMUST00000038295	10.4057	0	Inf	0.019004	1	Plekha6	pleckstrin homology domain containing, family A member 6 [Source:MGI Symbol;Acc:MGI:2388662]
ENSMUST00000095500	24.7441	3.96852	2.6404	0.019102	1	Ccdc78	coiled-coil domain containing 78 [Source:MGI Symbol;Acc:MGI:2685784]
ENSMUST00000173806	17.1082	1.79227	3.2548	0.019123	1	Hspa9	heat shock protein 9 [Source:MGI Symbol;Acc:MGI:96245]
ENSMUST00000094942	59.9135	19.8321	1.595	0.019218	1	Ccdc173	coiled-coil domain containing 173 [Source:MGI Symbol;Acc:MGI:1923100]
ENSMUST00000000221	13.1007	0.597423	4.4547	0.019315	1	Scnn1g	sodium channel, nonvoltage-gated 1 gamma [Source:MGI Symbol;Acc:MGI:104695]
ENSMUST00000225278	9.83162	0	Inf	0.019363	1	Gm47985	predicted gene, 47985 [Source:MGI Symbol;Acc:MGI:6097275]
ENSMUST00000220652	47.1625	13.634	1.7904	0.019446	1	Arsb	arylsulfatase B [Source:MGI Symbol;Acc:MGI:88075]
ENSMUST00000109582	21.2506	2.93375	2.8567	0.019465	1	Ces1b	carboxylesterase 1B [Source:MGI Symbol;Acc:MGI:3779470]
ENSMUST00000038842	40.7041	10.9775	1.8906	0.019486	1	Ppp1r32	protein phosphatase 1, regulatory subunit 32 [Source:MGI Symbol;Acc:MGI:1915002]
ENSMUST00000107449	40.2356	2.33633	4.1062	0.019695	1	Bspry	B-box and SPRY domain containing [Source:MGI Symbol;Acc:MGI:2177191]
ENSMUST00000160273	12.7413	0.544061	4.5496	0.019729	1	Egflam	EGF-like, fibronectin type III and laminin G domains [Source:MGI Symbol;Acc:MGI:2146149]
ENSMUST00000197843	13.7643	0.597423	4.526	0.019927	1	Txk	TXK tyrosine kinase [Source:MGI Symbol;Acc:MGI:102960]
ENSMUST00000041840	33.7072	8.36393	2.0108	0.020034	1	Spef2	sperm flagellar 2 [Source:MGI Symbol;Acc:MGI:2443727]
ENSMUST00000073639	18.8549	2.22961	3.0801	0.020162	1	Rdh1	retinol dehydrogenase 1 (all trans) [Source:MGI Symbol;Acc:MGI:1195275]
ENSMUST00000026068	61.1463	20.6964	1.5629	0.020188	1	Vwa2	von Willebrand factor A domain containing 2 [Source:MGI Symbol;Acc:MGI:2684334]
ENSMUST00000080953	2358.67	945.587	1.3187	0.020335	1	Lrp2	low density lipoprotein receptor-related protein 2 [Source:MGI Symbol;Acc:MGI:95794]
ENSMUST00000125644	10.1162	0	Inf	0.020393	1	Plp1	proteolipid protein (myelin) 1 [Source:MGI Symbol;Acc:MGI:97623]
ENSMUST00000138394	10.1162	0	Inf	0.020393	1	Bend5	BEN domain containing 5 [Source:MGI Symbol;Acc:MGI:1914871]
ENSMUST00000146544	24.0204	4.02188	2.5783	0.020431	1	Golga2	golgi autoantigen, golgin subfamily a, 2 [Source:MGI Symbol;Acc:MGI:2139395]
ENSMUST00000084806	922.673	182.812	2.3355	0.020765	1	Dnah11	dynein, axonemal, heavy chain 11 [Source:MGI Symbol;Acc:MGI:1100864]
ENSMUST00000022433	88.2455	25.4758	1.7924	0.020865	1	Dnah12	dynein, axonemal, heavy chain 12 [Source:MGI Symbol;Acc:MGI:107720]
ENSMUST00000128397	35.5939	8.48109	2.0693	0.02104	1	Nfyb	nuclear transcription factor-Y beta [Source:MGI Symbol;Acc:MGI:97317]
ENSMUST00000124549	41.8571	11.5749	1.8545	0.021043	1	Comtd1	catechol-O-methyltransferase domain containing 1 [Source:MGI Symbol;Acc:MGI:1916406]
ENSMUST00000180507	13.0259	0.544061	4.5815	0.021105	1	Zfp493	zinc finger protein 493 [Source:MGI Symbol;Acc:MGI:1920208]
ENSMUST00000144384	40.2454	10.5402	1.9329	0.021195	1	Akr1b10	aldo-keto reductase family 1, member B10 (aldose reductase) [Source:MGI Symbol;Acc:MGI:1915111]
ENSMUST00000161263	14.9223	1.19485	3.6426	0.021282	1	Sv2c	synaptic vesicle glycoprotein 2c [Source:MGI Symbol;Acc:MGI:1922459]
ENSMUST00000229121	14.9223	1.19485	3.6426	0.021282	1	Efcab1	EF-hand calcium binding domain 1 [Source:MGI Symbol;Acc:MGI:1914043]
ENSMUST00000132313	18.7801	2.28297	3.0402	0.021355	1	Hmg20b	high mobility group 20B [Source:MGI Symbol;Acc:MGI:1341190]
ENSMUST00000129349	95.992	35.4394	1.4376	0.021393	1	Tsc22d4	TSC22 domain family, member 4 [Source:MGI Symbol;Acc:MGI:1926079]
ENSMUST00000123897	10.1862	0	Inf	0.021474	1	Lrp4	low density lipoprotein receptor-related protein 4 [Source:MGI Symbol;Acc:MGI:2442252]
ENSMUST00000186789	52.058	16.7917	1.6324	0.021531	1	Nt5e	5' nucleotidase, ecto [Source:MGI Symbol;Acc:MGI:99782]
ENSMUST00000095774	184.142	46.5457	1.9841	0.021598	1	Cdhr3	cadherin-related family member 3 [Source:MGI Symbol;Acc:MGI:1916014]
ENSMUST00000156854	142.081	59.4001	1.2582	0.021736	1	Cdc26	cell division cycle 26 [Source:MGI Symbol;Acc:MGI:1913690]
ENSMUST00000148666	18.1312	2.33633	2.9562	0.021914	1	Tcf7l2	transcription factor 7 like 2, T cell specific, HMG box [Source:MGI Symbol;Acc:MGI:1202879]
ENSMUST00000159885	37.0462	9.02515	2.0373	0.022035	1	Ppm1h	protein phosphatase 1H (PP2C domain containing) [Source:MGI Symbol;Acc:MGI:2442087]
ENSMUST00000110319	47.6715	13.9113	1.7769	0.022067	1	Zc3h6	zinc finger CCCH type containing 6 [Source:MGI Symbol;Acc:MGI:1926001]
ENSMUST00000076942	12.7364	0.597423	4.4141	0.022084	1	Ankrd33b	ankyrin repeat domain 33B [Source:MGI Symbol;Acc:MGI:1917904]
ENSMUST00000130514	16.9585	1.73891	3.2858	0.022085	1	Tgs1	trimethylguanosine synthase 1 [Source:MGI Symbol;Acc:MGI:2151797]
ENSMUST00000164955	17.9864	2.38969	2.912	0.02219	1	Rgs22	regulator of G-protein signalling 22 [Source:MGI Symbol;Acc:MGI:3613651]
ENSMUST00000146561	57.7276	18.8078	1.6179	0.022293	1	Ednra	endothelin receptor type A [Source:MGI Symbol;Acc:MGI:105923]
ENSMUST00000058440	12.3769	0.597423	4.3728	0.022295	1	Dnah10	dynein, axonemal, heavy chain 10 [Source:MGI Symbol;Acc:MGI:1860299]
ENSMUST00000085027	38.4189	4.18196	3.1996	0.022754	1	Nhlrc4	NHL repeat containing 4 [Source:MGI Symbol;Acc:MGI:3687200]
ENSMUST00000112590	20.3073	2.98712	2.7652	0.022815	1	Acpp	acid phosphatase, prostate [Source:MGI Symbol;Acc:MGI:1928480]
ENSMUST00000212731	111.687	46.577	1.2618	0.022858	1	Cfap20	cilia and flagella associated protein 20 [Source:MGI Symbol;Acc:MGI:107428]
ENSMUST00000022921	345.334	158.005	1.128	0.022895	1	Angpt1	angiopoietin 1 [Source:MGI Symbol;Acc:MGI:108448]
ENSMUST00000150008	75.2001	27.6624	1.4428	0.022938	1	Carf	calcium response factor [Source:MGI Symbol;Acc:MGI:2182269]
ENSMUST00000231742	12.2322	0.597423	4.3558	0.02296	1	Nudt3	nudix (nucleotide diphosphate linked moiety X)-type motif 3 [Source:MGI Symbol;Acc:MGI:1928484]
ENSMUST00000183377	217.162	90.0172	1.2705	0.023019	1	Myo6	myosin VI [Source:MGI Symbol;Acc:MGI:104785]
ENSMUST00000221335	107.496	42.0644	1.3536	0.023053	1	Trappc12	trafficking protein particle complex 12 [Source:MGI Symbol;Acc:MGI:2445089]
ENSMUST00000132143	19.0794	2.38969	2.9971	0.023119	1	Ttc25	tetratricopeptide repeat domain 25 [Source:MGI Symbol;Acc:MGI:1921657]
ENSMUST00000214499	136.023	55.8156	1.2851	0.023335	1	Zfp810	zinc finger protein 810 [Source:MGI Symbol;Acc:MGI:2384563]
ENSMUST00000200817	18.0564	2.33633	2.9502	0.023343	1	Gtf2ird1	general transcription factor II I repeat domain-containing 1 [Source:MGI Symbol;Acc:MGI:1861942]
ENSMUST00000228950	60.0534	20.2695	1.5669	0.023375	1	Trio	triple functional domain (PTPRF interacting) [Source:MGI Symbol;Acc:MGI:1927230]
ENSMUST00000160713	41.9222	11.6283	1.8501	0.023494	1	Poli	polymerase (DNA directed), iota [Source:MGI Symbol;Acc:MGI:1347081]
ENSMUST00000181417	54.2991	17.3357	1.6472	0.023539	1	Stox2	storkhead box 2 [Source:MGI Symbol;Acc:MGI:1918319]
ENSMUST00000160892	11.2889	0	Inf	0.023562	1	Slc25a21	solute carrier family 25 (mitochondrial oxodicarboxylate carrier), member 21 [Source:MGI Symbol;Acc:MGI:2445059]
ENSMUST00000042857	9.53724	0	Inf	0.023595	1	Satb2	special AT-rich sequence binding protein 2 [Source:MGI Symbol;Acc:MGI:2679336]
ENSMUST00000218732	12.3021	0.597423	4.364	0.024043	1	Ppp1r36	protein phosphatase 1, regulatory subunit 36 [Source:MGI Symbol;Acc:MGI:2684916]
ENSMUST00000027165	18.6305	2.33633	2.9953	0.024208	1	Cd28	CD28 antigen [Source:MGI Symbol;Acc:MGI:88327]
ENSMUST00000009143	152.812	30.479	2.3259	0.024268	1	Bmp7	bone morphogenetic protein 7 [Source:MGI Symbol;Acc:MGI:103302]
ENSMUST00000211886	1677.91	841.495	0.99564	0.024413	1	Slc27a1	solute carrier family 27 (fatty acid transporter), member 1 [Source:MGI Symbol;Acc:MGI:1347098]
ENSMUST00000149557	23.0022	4.18196	2.4595	0.024669	1	D630045J12Rik	RIKEN cDNA D630045J12 gene [Source:MGI Symbol;Acc:MGI:2669829]
ENSMUST00000193568	67.8942	16.301	2.0583	0.024986	1	Maml3	mastermind like transcriptional coactivator 3 [Source:MGI Symbol;Acc:MGI:2389461]
ENSMUST00000136662	14.4132	1.08812	3.7275	0.025029	1	Rptor	regulatory associated protein of MTOR, complex 1 [Source:MGI Symbol;Acc:MGI:1921620]
ENSMUST00000192715	13.909	1.19485	3.5411	0.025305	1	Mynn	myoneurin [Source:MGI Symbol;Acc:MGI:1931415]
ENSMUST00000197458	18.1962	2.33633	2.9613	0.025583	1	Abcb4	ATP-binding cassette, sub-family B (MDR/TAP), member 4 [Source:MGI Symbol;Acc:MGI:97569]
ENSMUST00000095208	13.0958	0	Inf	0.025753	1	Capn13	calpain 13 [Source:MGI Symbol;Acc:MGI:2685789]
ENSMUST00000127231	85.5911	31.8015	1.4284	0.02577	1	Alkbh3	alkB homolog 3, alpha-ketoglutarate-dependent dioxygenase [Source:MGI Symbol;Acc:MGI:1916363]
ENSMUST00000072740	12.2273	0.597423	4.3552	0.025973	1	Abr	active BCR-related gene [Source:MGI Symbol;Acc:MGI:107771]
ENSMUST00000170046	18.0515	2.33633	2.9498	0.026064	1	Mtbp	Mdm2, transformed 3T3 cell double minute p53 binding protein [Source:MGI Symbol;Acc:MGI:2146005]
ENSMUST00000040791	90.9468	6.51829	3.8025	0.02609	1	Nipal2	NIPA-like domain containing 2 [Source:MGI Symbol;Acc:MGI:1924488]
ENSMUST00000172831	312.802	80.6521	1.9555	0.026213	1	Rgs22	regulator of G-protein signalling 22 [Source:MGI Symbol;Acc:MGI:3613651]
ENSMUST00000153037	12.2273	0.544061	4.4902	0.026244	1	3110009E18Rik	RIKEN cDNA 3110009E18 gene [Source:MGI Symbol;Acc:MGI:1920353]
ENSMUST00000216799	68.7368	23.0965	1.5734	0.026384	1	Tln2	talin 2 [Source:MGI Symbol;Acc:MGI:1917799]
ENSMUST00000187467	141.582	61.8965	1.1937	0.026408	1	Ms4a14	membrane-spanning 4-domains, subfamily A, member 14 [Source:MGI Symbol;Acc:MGI:2686122]
ENSMUST00000153903	39.0174	11.191	1.8018	0.026417	1	Fryl	FRY like transcription coactivator [Source:MGI Symbol;Acc:MGI:1919563]
ENSMUST00000043062	13.979	1.19485	3.5484	0.026454	1	Acsbg2	acyl-CoA synthetase bubblegum family member 2 [Source:MGI Symbol;Acc:MGI:3587728]
ENSMUST00000122924	15.6558	1.79227	3.1268	0.026562	1	Nudt8	nudix (nucleoside diphosphate linked moiety X)-type motif 8 [Source:MGI Symbol;Acc:MGI:1913637]
ENSMUST00000136979	9.31767	0	Inf	0.02659	1	Shank2	SH3 and multiple ankyrin repeat domains 2 [Source:MGI Symbol;Acc:MGI:2671987]
ENSMUST00000164502	2602.26	0.597423	12.089	0.026922	1	Gm9573	predicted gene 9573 [Source:MGI Symbol;Acc:MGI:3779983]
ENSMUST00000137040	24.9735	5.37681	2.2156	0.026964	1	Sorcs2	sortilin-related VPS10 domain containing receptor 2 [Source:MGI Symbol;Acc:MGI:1932289]
ENSMUST00000042581	19.364	2.93375	2.7226	0.027084	1	6430571L13Rik	RIKEN cDNA 6430571L13 gene [Source:MGI Symbol;Acc:MGI:2445137]
ENSMUST00000123510	25.1035	2.98712	3.0711	0.02715	1	Strn4	striatin, calmodulin binding protein 4 [Source:MGI Symbol;Acc:MGI:2142346]
ENSMUST00000109648	48.34	15.4901	1.6419	0.027187	1	Fam227a	family with sequence similarity 227, member A [Source:MGI Symbol;Acc:MGI:1922979]
ENSMUST00000226805	18.2661	2.17625	3.0693	0.027399	1	Rft1	RFT1 homolog [Source:MGI Symbol;Acc:MGI:3607791]
ENSMUST00000156658	119.298	50.4817	1.2407	0.027638	1	Tbc1d14	TBC1 domain family, member 14 [Source:MGI Symbol;Acc:MGI:1098708]
ENSMUST00000153455	465.307	130.31	1.8362	0.027763	1	Slc1a3	solute carrier family 1 (glial high affinity glutamate transporter), member 3 [Source:MGI Symbol;Acc:MGI:99917]
ENSMUST00000092298	100.195	13.1433	2.9304	0.027896	1	Zfp750	zinc finger protein 750 [Source:MGI Symbol;Acc:MGI:2442210]
ENSMUST00000135152	17.4725	2.28297	2.9361	0.028306	1	Ikbip	IKBKB interacting protein [Source:MGI Symbol;Acc:MGI:1914704]
ENSMUST00000201609	23.5162	4.56594	2.3647	0.02839	1	Nup205	nucleoporin 205 [Source:MGI Symbol;Acc:MGI:2141625]
ENSMUST00000137085	30.5032	7.60642	2.0037	0.028399	1	Grb14	growth factor receptor bound protein 14 [Source:MGI Symbol;Acc:MGI:1355324]
ENSMUST00000205929	11.7931	0.544061	4.438	0.028586	1	Mfge8	milk fat globule-EGF factor 8 protein [Source:MGI Symbol;Acc:MGI:102768]
ENSMUST00000051014	43.1697	13.4206	1.6856	0.028638	1	Exph5	exophilin 5 [Source:MGI Symbol;Acc:MGI:2443248]
ENSMUST00000120452	9.02818	0	Inf	0.028648	1	Dnaja4	DnaJ heat shock protein family (Hsp40) member A4 [Source:MGI Symbol;Acc:MGI:1927638]
ENSMUST00000199947	14.2636	1.14148	3.6434	0.028704	1	Sparcl1	SPARC-like 1 [Source:MGI Symbol;Acc:MGI:108110]
ENSMUST00000039450	58.8401	9.55877	2.6219	0.028725	1	Mcoln3	mucolipin 3 [Source:MGI Symbol;Acc:MGI:1890500]
ENSMUST00000153625	40.2502	11.6283	1.7914	0.028839	1	Tsc1	tuberous sclerosis 1 [Source:MGI Symbol;Acc:MGI:1929183]
ENSMUST00000182883	152.771	66.046	1.2098	0.028885	1	Zfp386	zinc finger protein 386 (Kruppel-like) [Source:MGI Symbol;Acc:MGI:1930708]
ENSMUST00000149195	100.318	42.4913	1.2393	0.029083	1	Esr1	estrogen receptor 1 (alpha) [Source:MGI Symbol;Acc:MGI:1352467]
ENSMUST00000026896	28.6019	6.30485	2.1816	0.029089	1	St8sia2	ST8 alpha-N-acetyl-neuraminide alpha-2,8-sialyltransferase 2 [Source:MGI Symbol;Acc:MGI:106020]
ENSMUST00000125891	15.7956	1.79227	3.1397	0.02911	1	Ttc16	tetratricopeptide repeat domain 16 [Source:MGI Symbol;Acc:MGI:2443048]
ENSMUST00000212252	21.8296	2.98712	2.8695	0.029353	1	Plekha6	pleckstrin homology domain containing, family A member 6 [Source:MGI Symbol;Acc:MGI:2388662]
ENSMUST00000213058	42.8802	13.1538	1.7048	0.029421	1	Alms1	ALMS1, centrosome and basal body associated [Source:MGI Symbol;Acc:MGI:1934606]
ENSMUST00000030643	27.6635	6.46493	2.0973	0.029471	1	Extl1	exostoses (multiple)-like 1 [Source:MGI Symbol;Acc:MGI:1888742]
ENSMUST00000197180	107.315	38.3523	1.4845	0.0295	1	Gm7173	predicted gene 7173 [Source:MGI Symbol;Acc:MGI:3645063]
ENSMUST00000220492	27.8083	6.30485	2.141	0.029507	1	Etv1	ets variant 1 [Source:MGI Symbol;Acc:MGI:99254]
ENSMUST00000142291	47.696	11.148	2.0971	0.02951	1	Tcf7l2	transcription factor 7 like 2, T cell specific, HMG box [Source:MGI Symbol;Acc:MGI:1202879]
ENSMUST00000115356	17.9018	2.38969	2.9052	0.029593	1	Cadps2	Ca2+-dependent activator protein for secretion 2 [Source:MGI Symbol;Acc:MGI:2443963]
ENSMUST00000167564	8.88343	0	Inf	0.029756	1	Ddit4l	DNA-damage-inducible transcript 4-like [Source:MGI Symbol;Acc:MGI:1920534]
ENSMUST00000189679	103.602	44.3474	1.2241	0.029756	1	Runx1	runt related transcription factor 1 [Source:MGI Symbol;Acc:MGI:99852]
ENSMUST00000139296	49.942	16.5782	1.591	0.029857	1	Vps72	vacuolar protein sorting 72 [Source:MGI Symbol;Acc:MGI:1202305]
ENSMUST00000113552	208.103	96.6851	1.1059	0.029858	1	Fnbp1	formin binding protein 1 [Source:MGI Symbol;Acc:MGI:109606]
ENSMUST00000189925	57.6528	20.0027	1.5272	0.029948	1	Pikfyve	phosphoinositide kinase, FYVE type zinc finger containing [Source:MGI Symbol;Acc:MGI:1335106]
ENSMUST00000213640	139.35	63.0485	1.1442	0.03005	1	Pts	6-pyruvoyl-tetrahydropterin synthase [Source:MGI Symbol;Acc:MGI:1338783]
ENSMUST00000051129	244.478	29.8178	3.0355	0.030161	1	Lrrc75b	leucine rich repeat containing 75B [Source:MGI Symbol;Acc:MGI:2143657]
ENSMUST00000196807	33.1933	8.53445	1.9595	0.030265	1	Ppa2	pyrophosphatase (inorganic) 2 [Source:MGI Symbol;Acc:MGI:1922026]
ENSMUST00000165021	57.8675	20.3228	1.5097	0.030321	1	Ergic1	endoplasmic reticulum-golgi intermediate compartment (ERGIC) 1 [Source:MGI Symbol;Acc:MGI:1914708]
ENSMUST00000118835	18.206	2.33633	2.9621	0.030488	1	Mtus1	mitochondrial tumor suppressor 1 [Source:MGI Symbol;Acc:MGI:2142572]
ENSMUST00000095987	11.7182	0.597423	4.2939	0.030552	1	Tmem139	transmembrane protein 139 [Source:MGI Symbol;Acc:MGI:1924444]
ENSMUST00000208854	83.5891	24.7716	1.7546	0.030604	1	Spef2	sperm flagellar 2 [Source:MGI Symbol;Acc:MGI:2443727]
ENSMUST00000199166	13.8293	1.14148	3.5987	0.030799	1	Lix1l	Lix1-like [Source:MGI Symbol;Acc:MGI:3036267]
ENSMUST00000056781	129.005	57.0742	1.1765	0.030801	1	Ccdc57	coiled-coil domain containing 57 [Source:MGI Symbol;Acc:MGI:1918526]
ENSMUST00000166240	88.0308	23.2461	1.921	0.030921	1	Lrriq1	leucine-rich repeats and IQ motif containing 1 [Source:MGI Symbol;Acc:MGI:1922228]
ENSMUST00000201485	14.1887	1.14148	3.6358	0.030945	1	Plcb1	phospholipase C, beta 1 [Source:MGI Symbol;Acc:MGI:97613]
ENSMUST00000207852	81.8081	31.631	1.3709	0.030952	1	Ppfibp2	PTPRF interacting protein, binding protein 2 (liprin beta 2) [Source:MGI Symbol;Acc:MGI:894649]
ENSMUST00000217592	128.561	57.1172	1.1705	0.030953	1	Syne1	spectrin repeat containing, nuclear envelope 1 [Source:MGI Symbol;Acc:MGI:1927152]
ENSMUST00000020071	299.507	8.96135	5.0627	0.031072	1	Sim1	single-minded family bHLH transcription factor 1 [Source:MGI Symbol;Acc:MGI:98306]
ENSMUST00000144333	21.1758	3.37109	2.6511	0.031105	1	Pamr1	peptidase domain containing associated with muscle regeneration 1 [Source:MGI Symbol;Acc:MGI:2445082]
ENSMUST00000123622	89.8328	36.5275	1.2983	0.031159	1	Tmem126b	transmembrane protein 126B [Source:MGI Symbol;Acc:MGI:1915722]
ENSMUST00000133481	188.52	86.7424	1.1199	0.031306	1	Upf3b	UPF3 regulator of nonsense transcripts homolog B (yeast) [Source:MGI Symbol;Acc:MGI:1915384]
ENSMUST00000189316	20.3821	3.58454	2.5074	0.031319	1	Ralgps2	Ral GEF with PH domain and SH3 binding motif 2 [Source:MGI Symbol;Acc:MGI:1925505]
ENSMUST00000142135	36.3274	10.3801	1.8072	0.03138	1	Ms4a4b	membrane-spanning 4-domains, subfamily A, member 4B [Source:MGI Symbol;Acc:MGI:1913083]
ENSMUST00000226964	48.8295	14.946	1.708	0.031402	1	Zfp219	zinc finger protein 219 [Source:MGI Symbol;Acc:MGI:1917140]
ENSMUST00000145857	274.379	133.287	1.0416	0.031489	1	Slc35b4	solute carrier family 35, member B4 [Source:MGI Symbol;Acc:MGI:1931249]
ENSMUST00000170573	9.16803	0	Inf	0.031572	1	A530084C06Rik	RIKEN cDNA A530084C06 gene [Source:MGI Symbol;Acc:MGI:3704402]
ENSMUST00000033036	151.059	67.6353	1.1593	0.031618	1	Dkk3	dickkopf WNT signaling pathway inhibitor 3 [Source:MGI Symbol;Acc:MGI:1354952]
ENSMUST00000192334	309.505	147.667	1.0676	0.031627	1	Ppp2r5a	protein phosphatase 2, regulatory subunit B', alpha [Source:MGI Symbol;Acc:MGI:2388479]
ENSMUST00000155220	14.1139	0	Inf	0.031672	1	Faxc	failed axon connections homolog [Source:MGI Symbol;Acc:MGI:1923382]
ENSMUST00000215267	15.2166	1.79227	3.0858	0.031675	1	Tln2	talin 2 [Source:MGI Symbol;Acc:MGI:1917799]
ENSMUST00000215175	28.0327	7.06236	1.9889	0.031973	1	Pknox2	Pbx/knotted 1 homeobox 2 [Source:MGI Symbol;Acc:MGI:2445415]
ENSMUST00000173432	92.5831	36.9648	1.3246	0.032045	1	Hoxb6	homeobox B6 [Source:MGI Symbol;Acc:MGI:96187]
ENSMUST00000215208	16.9634	2.22961	2.9276	0.032187	1	Scamp5	secretory carrier membrane protein 5 [Source:MGI Symbol;Acc:MGI:1928948]
ENSMUST00000094964	117.89	31.1832	1.9186	0.032213	1	Dnah7a	dynein, axonemal, heavy chain 7A [Source:MGI Symbol;Acc:MGI:2685838]
ENSMUST00000106521	8.80861	0	Inf	0.032292	1	Tex38	testis expressed 38 [Source:MGI Symbol;Acc:MGI:1922423]
ENSMUST00000214200	22.054	3.91515	2.4939	0.032466	1	Ilf3	interleukin enhancer binding factor 3 [Source:MGI Symbol;Acc:MGI:1339973]
ENSMUST00000025239	62.6036	22.7763	1.4587	0.032545	1	Bin1	bridging integrator 1 [Source:MGI Symbol;Acc:MGI:108092]
ENSMUST00000102600	51.0154	14.2314	1.8419	0.032679	1	Fndc5	fibronectin type III domain containing 5 [Source:MGI Symbol;Acc:MGI:1917614]
ENSMUST00000202939	22.4135	4.02188	2.4784	0.032716	1	Syngap1	synaptic Ras GTPase activating protein 1 homolog (rat) [Source:MGI Symbol;Acc:MGI:3039785]
ENSMUST00000123126	31.6612	8.2572	1.939	0.032766	1	Rexo4	REX4, 3'-5' exonuclease [Source:MGI Symbol;Acc:MGI:2684957]
ENSMUST00000187060	42.8102	14.018	1.6107	0.03299	1	K230010J24Rik	RIKEN cDNA K230010J24 gene [Source:MGI Symbol;Acc:MGI:3588184]
ENSMUST00000186975	274.789	133.97	1.0364	0.033063	1	Mthfsl	5, 10-methenyltetrahydrofolate synthetase-like [Source:MGI Symbol;Acc:MGI:3780550]
ENSMUST00000222017	56.8689	19.8959	1.5152	0.033093	1	Net1	neuroepithelial cell transforming gene 1 [Source:MGI Symbol;Acc:MGI:1927138]
ENSMUST00000233495	14.9271	1.73891	3.1017	0.033332	1	Memo1	mediator of cell motility 1 [Source:MGI Symbol;Acc:MGI:1924140]
ENSMUST00000121789	21.2604	3.91515	2.441	0.033422	1	Syn3	synapsin III [Source:MGI Symbol;Acc:MGI:1351334]
ENSMUST00000205535	193.16	92.2573	1.0661	0.033449	1	Man2a2	mannosidase 2, alpha 2 [Source:MGI Symbol;Acc:MGI:2150656]
ENSMUST00000204971	39.6761	11.7988	1.7496	0.033503	1	Pyroxd1	pyridine nucleotide-disulphide oxidoreductase domain 1 [Source:MGI Symbol;Acc:MGI:2676395]
ENSMUST00000100322	8.66386	0	Inf	0.033525	1	Slitrk1	SLIT and NTRK-like family, member 1 [Source:MGI Symbol;Acc:MGI:2679446]
ENSMUST00000026498	36636.8	21.9017	10.708	0.033554	1	Crisp1	cysteine-rich secretory protein 1 [Source:MGI Symbol;Acc:MGI:102553]
ENSMUST00000138790	142.689	65.0113	1.1341	0.033766	1	Msi2	musashi RNA-binding protein 2 [Source:MGI Symbol;Acc:MGI:1923876]
ENSMUST00000223567	89.8328	37.0716	1.2769	0.033851	1	Kdm3b	KDM3B lysine (K)-specific demethylase 3B [Source:MGI Symbol;Acc:MGI:1923356]
ENSMUST00000129737	13.2503	1.14148	3.537	0.033911	1	Tenm4	teneurin transmembrane protein 4 [Source:MGI Symbol;Acc:MGI:2447063]
ENSMUST00000142000	78.6936	31.7377	1.31	0.034074	1	Ift140	intraflagellar transport 140 [Source:MGI Symbol;Acc:MGI:2146906]
ENSMUST00000034296	92.7131	27.7901	1.7382	0.034281	1	Pik3r2	phosphoinositide-3-kinase regulatory subunit 2 [Source:MGI Symbol;Acc:MGI:1098772]
ENSMUST00000128034	25.6126	3.37109	2.9256	0.03434	1	Osbpl6	oxysterol binding protein-like 6 [Source:MGI Symbol;Acc:MGI:2139014]
ENSMUST00000048680	32.8241	8.90799	1.8816	0.034434	1	Hoxa9	homeobox A9 [Source:MGI Symbol;Acc:MGI:96180]
ENSMUST00000097597	11.1392	0.544061	4.3557	0.034628	1	Zranb3	zinc finger, RAN-binding domain containing 3 [Source:MGI Symbol;Acc:MGI:1918362]
ENSMUST00000159571	34.7953	9.7293	1.8385	0.034769	1	Bscl2	Berardinelli-Seip congenital lipodystrophy 2 (seipin) [Source:MGI Symbol;Acc:MGI:1298392]
ENSMUST00000136463	13.1105	0	Inf	0.034808	1	Acaca	acetyl-Coenzyme A carboxylase alpha [Source:MGI Symbol;Acc:MGI:108451]
ENSMUST00000025402	8.51911	0	Inf	0.034821	1	Gnal	guanine nucleotide binding protein, alpha stimulating, olfactory type [Source:MGI Symbol;Acc:MGI:95774]
ENSMUST00000199272	38.7231	11.5749	1.7422	0.035191	1	Egf	epidermal growth factor [Source:MGI Symbol;Acc:MGI:95290]
ENSMUST00000199397	55.1676	18.3809	1.5856	0.03524	1	Miga1	mitoguardin 1 [Source:MGI Symbol;Acc:MGI:1924567]
ENSMUST00000141325	24.0952	5.37681	2.1639	0.03528	1	Cyp4f13	cytochrome P450, family 4, subfamily f, polypeptide 13 [Source:MGI Symbol;Acc:MGI:2158641]
ENSMUST00000029222	68.5221	17.5492	1.9652	0.035436	1	Ccdc39	coiled-coil domain containing 39 [Source:MGI Symbol;Acc:MGI:1289263]
ENSMUST00000062723	190.312	72.8636	1.3851	0.035506	1	Acpp	acid phosphatase, prostate [Source:MGI Symbol;Acc:MGI:1928480]
ENSMUST00000233330	63.9664	21.5281	1.5711	0.035634	1	Tead3	TEA domain family member 3 [Source:MGI Symbol;Acc:MGI:109241]
ENSMUST00000231268	49.4833	12.8231	1.9482	0.035923	1	A630089N07Rik	RIKEN cDNA A630089N07 gene [Source:MGI Symbol;Acc:MGI:2444323]
ENSMUST00000134904	30.4886	4.77939	2.6734	0.036301	1	Gm5148	predicted gene 5148 [Source:MGI Symbol;Acc:MGI:3646006]
ENSMUST00000023285	55.197	13.9646	1.9828	0.036369	1	Tymp	thymidine phosphorylase [Source:MGI Symbol;Acc:MGI:1920212]
ENSMUST00000123023	34.7205	9.67594	1.8433	0.036493	1	Sema4b	sema domain, immunoglobulin domain (Ig), transmembrane domain (TM) and short cytoplasmic domain, (semaphorin) 4B [Source:MGI Symbol;Acc:MGI:107559]
ENSMUST00000140865	30.7179	8.20384	1.9047	0.03653	1	Fam53b	family with sequence similarity 53, member B [Source:MGI Symbol;Acc:MGI:1925188]
ENSMUST00000144838	499.523	171.553	1.5419	0.036701	1	Lhfpl2	lipoma HMGIC fusion partner-like 2 [Source:MGI Symbol;Acc:MGI:2145236]
ENSMUST00000225540	10.8498	0.544061	4.3177	0.03673	1	Ctsb	cathepsin B [Source:MGI Symbol;Acc:MGI:88561]
ENSMUST00000150043	49.7679	5.65406	3.1379	0.036823	1	Adamtsl1	ADAMTS-like 1 [Source:MGI Symbol;Acc:MGI:1924989]
ENSMUST00000061234	8.80372	0	Inf	0.037017	1	Pdik1l	PDLIM1 interacting kinase 1 like [Source:MGI Symbol;Acc:MGI:2385213]
ENSMUST00000125149	8.80372	0	Inf	0.037017	1	Mlph	melanophilin [Source:MGI Symbol;Acc:MGI:2176380]
ENSMUST00000136465	550.029	236.916	1.2151	0.037116	1	Pla2g16	phospholipase A2, group XVI [Source:MGI Symbol;Acc:MGI:2179715]
ENSMUST00000229057	77.6398	5.37681	3.852	0.037284	1	Scube1	signal peptide, CUB domain, EGF-like 1 [Source:MGI Symbol;Acc:MGI:1890616]
ENSMUST00000144369	15.2817	1.79227	3.0919	0.03742	1	Prkacb	protein kinase, cAMP dependent, catalytic, beta [Source:MGI Symbol;Acc:MGI:97594]
ENSMUST00000160247	111.851	23.2995	2.2632	0.037615	1	Cfap43	cilia and flagella associated protein 43 [Source:MGI Symbol;Acc:MGI:1289258]
ENSMUST00000159135	45.7003	12.8336	1.8323	0.037703	1	Spata13	spermatogenesis associated 13 [Source:MGI Symbol;Acc:MGI:104838]
ENSMUST00000097651	11.2791	0.597423	4.2388	0.037845	1	Nol4	nucleolar protein 4 [Source:MGI Symbol;Acc:MGI:2441684]
ENSMUST00000128154	10.9197	0.597423	4.192	0.038045	1	Pde8a	phosphodiesterase 8A [Source:MGI Symbol;Acc:MGI:1277116]
ENSMUST00000030290	37.0316	1.68555	4.4575	0.038112	1	Patj	PATJ, crumbs cell polarity complex component [Source:MGI Symbol;Acc:MGI:1277960]
ENSMUST00000154445	61.226	23.6939	1.3696	0.038661	1	Lca5l	Leber congenital amaurosis 5-like [Source:MGI Symbol;Acc:MGI:3041157]
ENSMUST00000226660	31.1473	8.2572	1.9154	0.038725	1	Nudcd1	NudC domain containing 1 [Source:MGI Symbol;Acc:MGI:1914679]
ENSMUST00000184124	100.569	27.0012	1.8971	0.038836	1	Nav2	neuron navigator 2 [Source:MGI Symbol;Acc:MGI:2183691]
ENSMUST00000230033	29.9942	7.99039	1.9083	0.03885	1	Lima1	LIM domain and actin binding 1 [Source:MGI Symbol;Acc:MGI:1920992]
ENSMUST00000127110	11.1344	0.597423	4.2201	0.038894	1	Adcy3	adenylate cyclase 3 [Source:MGI Symbol;Acc:MGI:99675]
ENSMUST00000061516	13.2552	0.544061	4.6066	0.038909	1	Fpr1	formyl peptide receptor 1 [Source:MGI Symbol;Acc:MGI:107443]
ENSMUST00000208660	187.809	34.6505	2.4383	0.039207	1	Rp1	retinitis pigmentosa 1 (human) [Source:MGI Symbol;Acc:MGI:1341105]
ENSMUST00000148925	39.3671	9.2386	2.0912	0.039321	1	Cadm1	cell adhesion molecule 1 [Source:MGI Symbol;Acc:MGI:1889272]
ENSMUST00000140745	15.8607	0.544061	4.8655	0.039323	1	Smn1	survival motor neuron 1 [Source:MGI Symbol;Acc:MGI:109257]
ENSMUST00000132774	279.789	143.699	0.96128	0.039442	1	Aspa	aspartoacylase [Source:MGI Symbol;Acc:MGI:87914]
ENSMUST00000033490	103.114	29.4547	1.8077	0.03949	1	Ccdc120	coiled-coil domain containing 120 [Source:MGI Symbol;Acc:MGI:1859619]
ENSMUST00000146417	16.09	2.33633	2.7838	0.039677	1	Fam47e	family with sequence similarity 47, member E [Source:MGI Symbol;Acc:MGI:2686227]
ENSMUST00000130740	20.4667	0.544061	5.2334	0.039951	1	Atxn7l1	ataxin 7-like 1 [Source:MGI Symbol;Acc:MGI:3584458]
ENSMUST00000137657	106.521	43.6328	1.2877	0.039956	1	Lrrk2	leucine-rich repeat kinase 2 [Source:MGI Symbol;Acc:MGI:1913975]
ENSMUST00000145249	34.8701	10.3267	1.7556	0.040061	1	Tcf7l2	transcription factor 7 like 2, T cell specific, HMG box [Source:MGI Symbol;Acc:MGI:1202879]
ENSMUST00000203563	34.5708	9.62258	1.8451	0.040108	1	Antxr1	anthrax toxin receptor 1 [Source:MGI Symbol;Acc:MGI:1916788]
ENSMUST00000217605	84.0835	35.1192	1.2596	0.040277	1	Hinfp	histone H4 transcription factor [Source:MGI Symbol;Acc:MGI:2429620]
ENSMUST00000214231	16.4495	2.28297	2.8491	0.04035	1	Map7	microtubule-associated protein 7 [Source:MGI Symbol;Acc:MGI:1328328]
ENSMUST00000225000	28.2376	6.74218	2.0663	0.040424	1	Ndst2	N-deacetylase/N-sulfotransferase (heparan glucosaminyl) 2 [Source:MGI Symbol;Acc:MGI:97040]
ENSMUST00000203870	103.628	37.9358	1.4498	0.040479	1	Clasp1	CLIP associating protein 1 [Source:MGI Symbol;Acc:MGI:1923957]
ENSMUST00000156215	91.8041	40.699	1.1736	0.040673	1	BC004004	cDNA sequence BC004004 [Source:MGI Symbol;Acc:MGI:2136782]
ENSMUST00000017597	62.9126	17.7093	1.8288	0.040726	1	Pipox	pipecolic acid oxidase [Source:MGI Symbol;Acc:MGI:1197006]
ENSMUST00000233193	49.4134	16.6849	1.5664	0.041153	1	Clic5	chloride intracellular channel 5 [Source:MGI Symbol;Acc:MGI:1917912]
ENSMUST00000224204	8.36947	0	Inf	0.041179	1	Itga2	integrin alpha 2 [Source:MGI Symbol;Acc:MGI:96600]
ENSMUST00000229903	8.36947	0	Inf	0.041179	1	Clip4	CAP-GLY domain containing linker protein family, member 4 [Source:MGI Symbol;Acc:MGI:1919100]
ENSMUST00000026474	58.6157	18.744	1.6449	0.041234	1	Gli1	GLI-Kruppel family member GLI1 [Source:MGI Symbol;Acc:MGI:95727]
ENSMUST00000224532	30.2186	8.64118	1.8061	0.041247	1	Grk6	G protein-coupled receptor kinase 6 [Source:MGI Symbol;Acc:MGI:1347078]
ENSMUST00000198029	150.844	72.4472	1.0581	0.041436	1	Camkk2	calcium/calmodulin-dependent protein kinase kinase 2, beta [Source:MGI Symbol;Acc:MGI:2444812]
ENSMUST00000152020	10.4854	0.597423	4.1335	0.041515	1	Cep89	centrosomal protein 89 [Source:MGI Symbol;Acc:MGI:1919390]
ENSMUST00000220332	15.6558	2.38969	2.7118	0.041705	1	Lrig3	leucine-rich repeats and immunoglobulin-like domains 3 [Source:MGI Symbol;Acc:MGI:2443955]
ENSMUST00000232470	31.0221	6.90227	2.1682	0.041731	1	Adcy5	adenylate cyclase 5 [Source:MGI Symbol;Acc:MGI:99673]
ENSMUST00000152139	13.0259	1.19485	3.4465	0.041866	1	Dlg2	discs large MAGUK scaffold protein 2 [Source:MGI Symbol;Acc:MGI:1344351]
ENSMUST00000129655	23.3666	5.21672	2.1632	0.041954	1	Chd7	chromodomain helicase DNA binding protein 7 [Source:MGI Symbol;Acc:MGI:2444748]
ENSMUST00000046611	1182.7	344.116	1.7811	0.041971	1	Cuzd1	CUB and zona pellucida-like domains 1 [Source:MGI Symbol;Acc:MGI:1202881]
ENSMUST00000074408	71.6674	8.20384	3.1269	0.042107	1	Ifnlr1	interferon lambda receptor 1 [Source:MGI Symbol;Acc:MGI:2429859]
ENSMUST00000053037	38.2189	11.6387	1.7154	0.042254	1	Pcdhb7	protocadherin beta 7 [Source:MGI Symbol;Acc:MGI:2136741]
ENSMUST00000126239	170.169	80.5443	1.0791	0.042259	1	Sugp2	SURP and G patch domain containing 2 [Source:MGI Symbol;Acc:MGI:2678085]
ENSMUST00000033201	81.0389	23.2995	1.7983	0.042445	1	Anks4b	ankyrin repeat and sterile alpha motif domain containing 4B [Source:MGI Symbol;Acc:MGI:1919324]
ENSMUST00000150599	36.5469	11.5216	1.6654	0.042649	1	Tpk1	thiamine pyrophosphokinase [Source:MGI Symbol;Acc:MGI:1352500]
ENSMUST00000182308	24.4595	5.86751	2.0596	0.042832	1	Prrc2c	proline-rich coiled-coil 2C [Source:MGI Symbol;Acc:MGI:1913754]
ENSMUST00000037785	25.8419	6.41157	2.011	0.04287	1	Ncam2	neural cell adhesion molecule 2 [Source:MGI Symbol;Acc:MGI:97282]
ENSMUST00000227336	63.2231	4.18196	3.9182	0.043305	1	Nipal2	NIPA-like domain containing 2 [Source:MGI Symbol;Acc:MGI:1924488]
ENSMUST00000184110	26.7202	6.63546	2.0097	0.043395	1	Ets1	E26 avian leukemia oncogene 1, 5' domain [Source:MGI Symbol;Acc:MGI:95455]
ENSMUST00000105866	10.5554	0.597423	4.1431	0.043503	1	Aunip	aurora kinase A and ninein interacting protein [Source:MGI Symbol;Acc:MGI:1917135]
ENSMUST00000007449	98042.4	101.55	9.9151	0.04354	1	Akr1b7	aldo-keto reductase family 1, member B7 [Source:MGI Symbol;Acc:MGI:101918]
ENSMUST00000042971	27.6684	7.44633	1.8936	0.043584	1	Arl5c	ADP-ribosylation factor-like 5C [Source:MGI Symbol;Acc:MGI:3028577]
ENSMUST00000087938	18.8549	3.47782	2.4387	0.043623	1	Rtkn	rhotekin [Source:MGI Symbol;Acc:MGI:107371]
ENSMUST00000049697	995.728	0.597423	10.703	0.043682	1	Cldn8	claudin 8 [Source:MGI Symbol;Acc:MGI:1859286]
ENSMUST00000025861	33.3884	0	Inf	0.043736	1	Ovol1	ovo like zinc finger 1 [Source:MGI Symbol;Acc:MGI:1330290]
ENSMUST00000153114	32.3898	9.29196	1.8015	0.04375	1	Csf1	colony stimulating factor 1 (macrophage) [Source:MGI Symbol;Acc:MGI:1339753]
ENSMUST00000053659	18.0466	2.93375	2.6209	0.04391	1	Gpr82	G protein-coupled receptor 82 [Source:MGI Symbol;Acc:MGI:2441734]
ENSMUST00000111609	18.0466	2.93375	2.6209	0.04391	1	Ston2	stonin 2 [Source:MGI Symbol;Acc:MGI:1918272]
ENSMUST00000207926	99.6302	42.2883	1.2363	0.043995	1	U2af2	U2 small nuclear ribonucleoprotein auxiliary factor (U2AF) 2 [Source:MGI Symbol;Acc:MGI:98886]
ENSMUST00000198177	41.5026	14.4553	1.5216	0.043998	1	Camkk2	calcium/calmodulin-dependent protein kinase kinase 2, beta [Source:MGI Symbol;Acc:MGI:2444812]
ENSMUST00000182239	7.8653	0	Inf	0.044054	1	Ank3	ankyrin 3, epithelial [Source:MGI Symbol;Acc:MGI:88026]
ENSMUST00000135959	12.3769	1.14148	3.4387	0.044129	1	Gfod2	glucose-fructose oxidoreductase domain containing 2 [Source:MGI Symbol;Acc:MGI:1917825]
ENSMUST00000233540	78.9537	21.4643	1.8791	0.044199	1	Smoc2	SPARC related modular calcium binding 2 [Source:MGI Symbol;Acc:MGI:1929881]
ENSMUST00000063816	158.739	41.1688	1.947	0.044281	1	D630039A03Rik	RIKEN cDNA D630039A03 gene [Source:MGI Symbol;Acc:MGI:2442889]
ENSMUST00000212688	170.683	80.9387	1.0764	0.044407	1	Cklf	chemokine-like factor [Source:MGI Symbol;Acc:MGI:1922708]
ENSMUST00000155035	20.5171	1.19485	4.1019	0.044422	1	Abr	active BCR-related gene [Source:MGI Symbol;Acc:MGI:107771]
ENSMUST00000210440	110.435	50.2253	1.1367	0.04461	1	Dhdh	dihydrodiol dehydrogenase (dimeric) [Source:MGI Symbol;Acc:MGI:1919005]
ENSMUST00000033818	84.3388	24.622	1.7763	0.044612	1	Atp11a	ATPase, class VI, type 11A [Source:MGI Symbol;Acc:MGI:1354735]
ENSMUST00000162993	836.32	441.966	0.92012	0.045007	1	Ghr	growth hormone receptor [Source:MGI Symbol;Acc:MGI:95708]
ENSMUST00000136795	68.5774	27.9931	1.2927	0.045083	1	Mfng	MFNG O-fucosylpeptide 3-beta-N-acetylglucosaminyltransferase [Source:MGI Symbol;Acc:MGI:1095404]
ENSMUST00000001534	925.987	0.544061	10.733	0.045293	1	Sost	sclerostin [Source:MGI Symbol;Acc:MGI:1921749]
ENSMUST00000172879	17.7571	2.93375	2.5976	0.045322	1	Dnmt3a	DNA methyltransferase 3A [Source:MGI Symbol;Acc:MGI:1261827]
ENSMUST00000205025	77.8202	30.2018	1.3655	0.045416	1	Plekha5	pleckstrin homology domain containing, family A member 5 [Source:MGI Symbol;Acc:MGI:1923802]
ENSMUST00000207833	29.9844	8.2572	1.8605	0.045564	1	Fuz	fuzzy planar cell polarity protein [Source:MGI Symbol;Acc:MGI:1917550]
ENSMUST00000127131	452.867	239.008	0.92203	0.045576	1	Swi5	SWI5 recombination repair homolog (yeast) [Source:MGI Symbol;Acc:MGI:1920181]
ENSMUST00000122168	25.6224	6.41157	1.9987	0.045663	1	Snx29	sorting nexin 29 [Source:MGI Symbol;Acc:MGI:1921728]
ENSMUST00000223847	16.0802	1.79227	3.1654	0.045696	1	Kcnma1	potassium large conductance calcium-activated channel, subfamily M, alpha member 1 [Source:MGI Symbol;Acc:MGI:99923]
ENSMUST00000131400	27.0048	6.84891	1.9793	0.045806	1	Spi1	spleen focus forming virus (SFFV) proviral integration oncogene [Source:MGI Symbol;Acc:MGI:98282]
ENSMUST00000152639	323.663	168.076	0.94538	0.045835	1	Baz2b	bromodomain adjacent to zinc finger domain, 2B [Source:MGI Symbol;Acc:MGI:2442782]
ENSMUST00000145771	18.9248	3.42445	2.4663	0.045917	1	Npc1	NPC intracellular cholesterol transporter 1 [Source:MGI Symbol;Acc:MGI:1097712]
ENSMUST00000165128	12.0874	1.19485	3.3386	0.045919	1	Armh1	armadillo-like helical domain containing 1 [Source:MGI Symbol;Acc:MGI:2686507]
ENSMUST00000154270	50.6609	18.4238	1.4593	0.046089	1	Emp1	epithelial membrane protein 1 [Source:MGI Symbol;Acc:MGI:107941]
ENSMUST00000156288	36.3973	11.6283	1.6462	0.046171	1	Ssbp3	single-stranded DNA binding protein 3 [Source:MGI Symbol;Acc:MGI:1919725]
ENSMUST00000183980	124.813	55.5059	1.1691	0.046393	1	Lrrc1	leucine rich repeat containing 1 [Source:MGI Symbol;Acc:MGI:2442313]
ENSMUST00000152221	24.5994	5.92087	2.0547	0.046487	1	Gk	glycerol kinase [Source:MGI Symbol;Acc:MGI:106594]
ENSMUST00000040275	118.64	53.7031	1.1435	0.046574	1	Sobp	sine oculis binding protein [Source:MGI Symbol;Acc:MGI:1924427]
ENSMUST00000186406	27.2195	7.00899	1.9574	0.046752	1	Prkn	parkin RBR E3 ubiquitin protein ligase [Source:MGI Symbol;Acc:MGI:1355296]
ENSMUST00000156214	14.1936	1.68555	3.074	0.046898	1	Cybc1	cytochrome b 245 chaperone 1 [Source:MGI Symbol;Acc:MGI:2384959]
ENSMUST00000130579	49.0085	10.1562	2.2707	0.047218	1	Cndp1	carnosine dipeptidase 1 (metallopeptidase M20 family) [Source:MGI Symbol;Acc:MGI:2451097]
ENSMUST00000039229	18.6256	1.19485	3.9624	0.047288	1	Cdcp1	CUB domain containing protein 1 [Source:MGI Symbol;Acc:MGI:2442010]
ENSMUST00000063642	48.9889	17.9865	1.4455	0.047321	1	Ccdc30	coiled-coil domain containing 30 [Source:MGI Symbol;Acc:MGI:1920582]
ENSMUST00000044922	80.5606	29.0916	1.4695	0.047383	1	Hs3st6	heparan sulfate (glucosamine) 3-O-sulfotransferase 6 [Source:MGI Symbol;Acc:MGI:3580487]
ENSMUST00000229402	10.1211	0.597423	4.0825	0.047444	1	Polr3h	polymerase (RNA) III (DNA directed) polypeptide H [Source:MGI Symbol;Acc:MGI:1926179]
ENSMUST00000134994	14.0489	1.73891	3.0142	0.047505	1	Tada2a	transcriptional adaptor 2A [Source:MGI Symbol;Acc:MGI:2144471]
ENSMUST00000162011	19.2843	3.26437	2.5625	0.047508	1	Aox3	aldehyde oxidase 3 [Source:MGI Symbol;Acc:MGI:1918974]
ENSMUST00000139230	10.4805	0.544061	4.2678	0.047522	1	Tmcc3	transmembrane and coiled coil domains 3 [Source:MGI Symbol;Acc:MGI:2442900]
ENSMUST00000147980	12.6615	1.14148	3.4715	0.047648	1	Ctps	cytidine 5'-triphosphate synthase [Source:MGI Symbol;Acc:MGI:1858304]
ENSMUST00000029441	116.929	18.5201	2.6585	0.047711	1	Syt10	synaptotagmin X [Source:MGI Symbol;Acc:MGI:1859546]
ENSMUST00000132666	28.2327	5.70742	2.3065	0.047735	1	Sf3a1	splicing factor 3a, subunit 1 [Source:MGI Symbol;Acc:MGI:1914715]
ENSMUST00000149422	7.79048	0	Inf	0.047778	1	Crtc2	CREB regulated transcription coactivator 2 [Source:MGI Symbol;Acc:MGI:1921593]
ENSMUST00000178888	67.8634	24.9421	1.444	0.047918	1	Spaca6	sperm acrosome associated 6 [Source:MGI Symbol;Acc:MGI:1922452]
ENSMUST00000117783	39.6013	13.047	1.6018	0.047926	1	Rint1	RAD50 interactor 1 [Source:MGI Symbol;Acc:MGI:1916233]
ENSMUST00000118381	14.4083	1.73891	3.0506	0.048007	1	Ipmk	inositol polyphosphate multikinase [Source:MGI Symbol;Acc:MGI:1916968]
ENSMUST00000202072	166.869	84.2889	0.9853	0.048078	1	Tpcn1	two pore channel 1 [Source:MGI Symbol;Acc:MGI:2182472]
ENSMUST00000146414	30.0543	8.04376	1.9016	0.048098	1	Satb1	special AT-rich sequence binding protein 1 [Source:MGI Symbol;Acc:MGI:105084]
ENSMUST00000099112	66.3362	23.8645	1.4749	0.048112	1	Itga7	integrin alpha 7 [Source:MGI Symbol;Acc:MGI:102700]
ENSMUST00000123674	12.1574	1.19485	3.3469	0.048127	1	Ttc16	tetratricopeptide repeat domain 16 [Source:MGI Symbol;Acc:MGI:2443048]
ENSMUST00000165999	1065.46	587.286	0.85934	0.048151	1	Cyp4f17	cytochrome P450, family 4, subfamily f, polypeptide 17 [Source:MGI Symbol;Acc:MGI:3646233]
ENSMUST00000184955	17.6774	0	Inf	0.048267	1	Nav2	neuron navigator 2 [Source:MGI Symbol;Acc:MGI:2183691]
ENSMUST00000159742	8.00516	0	Inf	0.048299	1	Agl	amylo-1,6-glucosidase, 4-alpha-glucanotransferase [Source:MGI Symbol;Acc:MGI:1924809]
ENSMUST00000092720	199.968	99.5864	1.0057	0.048332	1	5430403G16Rik	RIKEN cDNA 5430403G16 gene [Source:MGI Symbol;Acc:MGI:1924450]
ENSMUST00000095715	352.636	0	Inf	0.048408	1	Bves	blood vessel epicardial substance [Source:MGI Symbol;Acc:MGI:1346013]
ENSMUST00000144799	48.5547	17.7197	1.4543	0.048545	1	Atp5j	ATP synthase, H+ transporting, mitochondrial F0 complex, subunit F [Source:MGI Symbol;Acc:MGI:107777]
ENSMUST00000164539	71.0024	14.2314	2.3188	0.048708	1	Spag17	sperm associated antigen 17 [Source:MGI Symbol;Acc:MGI:1921612]
ENSMUST00000166287	25.8468	7.06236	1.8718	0.048983	1	Tap1	transporter 1, ATP-binding cassette, sub-family B (MDR/TAP) [Source:MGI Symbol;Acc:MGI:98483]
ENSMUST00000048670	81.6795	0	Inf	0.049003	1	Slc35f2	solute carrier family 35, member F2 [Source:MGI Symbol;Acc:MGI:1919272]
ENSMUST00000107596	35.0848	10.9241	1.6833	0.049112	1	Srcin1	SRC kinase signaling inhibitor 1 [Source:MGI Symbol;Acc:MGI:1933179]
ENSMUST00000118627	15.7208	2.33633	2.7504	0.049226	1	Sfi1	Sfi1 homolog, spindle assembly associated (yeast) [Source:MGI Symbol;Acc:MGI:1926137]
ENSMUST00000194106	30.5683	8.85463	1.7875	0.049261	1	Suco	SUN domain containing ossification factor [Source:MGI Symbol;Acc:MGI:2138346]
ENSMUST00000148531	45.0612	15.8207	1.5101	0.049263	1	Prkag2	protein kinase, AMP-activated, gamma 2 non-catalytic subunit [Source:MGI Symbol;Acc:MGI:1336153]
ENSMUST00000143015	31.9507	9.13188	1.8069	0.049316	1	Nrd1	nardilysin, N-arginine dibasic convertase, NRD convertase 1 [Source:MGI Symbol;Acc:MGI:1201386]
ENSMUST00000139963	122.727	56.2738	1.1249	0.049319	1	Sh3glb2	SH3-domain GRB2-like endophilin B2 [Source:MGI Symbol;Acc:MGI:2385131]
ENSMUST00000199346	30.5683	8.80126	1.7963	0.049417	1	Acp6	acid phosphatase 6, lysophosphatidic [Source:MGI Symbol;Acc:MGI:1931010]
ENSMUST00000217763	269.679	136.445	0.98293	0.049421	1	Ldah	lipid droplet associated hydrolase [Source:MGI Symbol;Acc:MGI:1916082]
ENSMUST00000162378	32.0857	2.88039	3.4776	0.049819	1	Glb1l2	galactosidase, beta 1-like 2 [Source:MGI Symbol;Acc:MGI:2388283]
ENSMUST00000025800	13.7594	1.68555	3.0291	0.049878	1	Pip5k1b	phosphatidylinositol-4-phosphate 5-kinase, type 1 beta [Source:MGI Symbol;Acc:MGI:107930]
ENSMUST00000142048	143.782	70.4414	1.0294	0.049938	1	Epb41l1	erythrocyte membrane protein band 4.1 like 1 [Source:MGI Symbol;Acc:MGI:103010]
ENSMUST00000092551	28.6816	8.09712	1.8246	0.049945	1	Lrp2	low density lipoprotein receptor-related protein 2 [Source:MGI Symbol;Acc:MGI:95794]

## Sheet: TableS6. HFD+Met_vs_HFD.down
Supplemental Table 6 The de-genes with down-regulated expression of HFD+Met_vs_HFD
gene_id	readcount_HFD+Met	readcount_HFD	log2Fold Change	pval	padj	gene_name	gene_description
ENSMUST00000014174	4.09996	63.9793	-3.9639	0.00013557	1	Pax5	paired box 5 [Source:MGI Symbol;Acc:MGI:97489]
ENSMUST00000055226	19.0695	127.922	-2.7459	0.0005149	1	Fn1	fibronectin 1 [Source:MGI Symbol;Acc:MGI:95566]
ENSMUST00000051454	57.0744	278.388	-2.2862	0.00076972	1	Fam171b	family with sequence similarity 171, member B [Source:MGI Symbol;Acc:MGI:2444579]
ENSMUST00000003469	3.68682	46.8663	-3.6681	0.00098541	1	Cd79a	CD79A antigen (immunoglobulin-associated alpha) [Source:MGI Symbol;Acc:MGI:101774]
ENSMUST00000046515	445.451	1659.08	-1.897	0.0020618	1	Nceh1	neutral cholesterol ester hydrolase 1 [Source:MGI Symbol;Acc:MGI:2443191]
ENSMUST00000224455	8.40125	59.9296	-2.8346	0.0026189	1	Emb	embigin [Source:MGI Symbol;Acc:MGI:95321]
ENSMUST00000198034	18.8577	103.921	-2.4623	0.0026856	1	Bank1	B cell scaffold protein with ankyrin repeats 1 [Source:MGI Symbol;Acc:MGI:2442120]
ENSMUST00000201705	4.99335	47.2674	-3.2428	0.0028298	1	Bend4	BEN domain containing 4 [Source:MGI Symbol;Acc:MGI:3648414]
ENSMUST00000218571	1.7763	30.4143	-4.0978	0.0029466	1	Map2k2	mitogen-activated protein kinase kinase 2 [Source:MGI Symbol;Acc:MGI:1346867]
ENSMUST00000043149	17.4946	95.0253	-2.4414	0.0029682	1	Grap2	GRB2-related adaptor protein 2 [Source:MGI Symbol;Acc:MGI:1333842]
ENSMUST00000085786	11.7525	74.8139	-2.6703	0.0032375	1	Card11	caspase recruitment domain family, member 11 [Source:MGI Symbol;Acc:MGI:1916978]
ENSMUST00000124584	29.1129	132.38	-2.185	0.0034272	1	Kcnn3	potassium intermediate/small conductance calcium-activated channel, subfamily N, member 3 [Source:MGI Symbol;Acc:MGI:2153183]
ENSMUST00000111243	83.7084	311.701	-1.8967	0.0036562	1	Atp1a4	ATPase, Na+/K+ transporting, alpha 4 polypeptide [Source:MGI Symbol;Acc:MGI:1351335]
ENSMUST00000129374	3.00524	33.4313	-3.4756	0.0051946	1	Pde4d	phosphodiesterase 4D, cAMP specific [Source:MGI Symbol;Acc:MGI:99555]
ENSMUST00000050372	28.3851	124.058	-2.1278	0.0060081	1	Crb2	crumbs family member 2 [Source:MGI Symbol;Acc:MGI:2679260]
ENSMUST00000029297	5.39601	41.2709	-2.9352	0.0070912	1	Slc7a11	solute carrier family 7 (cationic amino acid transporter, y+ system), member 11 [Source:MGI Symbol;Acc:MGI:1347355]
ENSMUST00000047812	327.745	1022.47	-1.6414	0.0071668	1	Dpp4	dipeptidylpeptidase 4 [Source:MGI Symbol;Acc:MGI:94919]
ENSMUST00000042581	3.00524	32.1905	-3.4211	0.007473	1	6430571L13Rik	RIKEN cDNA 6430571L13 gene [Source:MGI Symbol;Acc:MGI:2445137]
ENSMUST00000230756	19.1262	84.1912	-2.1381	0.0076927	1	Slc38a1	solute carrier family 38, member 1 [Source:MGI Symbol;Acc:MGI:2145895]
ENSMUST00000019068	12.0314	85.9529	-2.8367	0.007887	1	Alox15	arachidonate 15-lipoxygenase [Source:MGI Symbol;Acc:MGI:87997]
ENSMUST00000087689	1073.57	5255.6	-2.2914	0.0079537	1	Prune2	prune homolog 2 [Source:MGI Symbol;Acc:MGI:1925004]
ENSMUST00000192047	6.76965	46.7994	-2.7893	0.0083484	1	Sell	selectin, lymphocyte [Source:MGI Symbol;Acc:MGI:98279]
ENSMUST00000196385	23.4275	94.5797	-2.0133	0.010413	1	Ptpn22	protein tyrosine phosphatase, non-receptor type 22 (lymphoid) [Source:MGI Symbol;Acc:MGI:107170]
ENSMUST00000160296	2.32366	33.4163	-3.8461	0.010485	1	Adck5	aarF domain containing kinase 5 [Source:MGI Symbol;Acc:MGI:2679274]
ENSMUST00000068307	10.8025	60.4724	-2.4849	0.010505	1	Kbtbd13	kelch repeat and BTB (POZ) domain containing 13 [Source:MGI Symbol;Acc:MGI:1921742]
ENSMUST00000132313	2.32366	25.5249	-3.4574	0.013544	1	Hmg20b	high mobility group 20B [Source:MGI Symbol;Acc:MGI:1341190]
ENSMUST00000144369	1.84341	23.1545	-3.6508	0.01409	1	Prkacb	protein kinase, cAMP dependent, catalytic, beta [Source:MGI Symbol;Acc:MGI:97594]
ENSMUST00000029196	222.845	634.592	-1.5098	0.014133	1	Slc2a10	solute carrier family 2 (facilitated glucose transporter), member 10 [Source:MGI Symbol;Acc:MGI:2156687]
ENSMUST00000164502	0.61447	6690.5	-13.41	0.014724	1	Gm9573	predicted gene 9573 [Source:MGI Symbol;Acc:MGI:3779983]
ENSMUST00000017751	16.209	71.1204	-2.1335	0.014884	1	Tns4	tensin 4 [Source:MGI Symbol;Acc:MGI:2144377]
ENSMUST00000199272	11.8196	55.0326	-2.2191	0.015249	1	Egf	epidermal growth factor [Source:MGI Symbol;Acc:MGI:95290]
ENSMUST00000189661	275.57	1155.83	-2.0684	0.016	1	Soat1	sterol O-acyltransferase 1 [Source:MGI Symbol;Acc:MGI:104665]
ENSMUST00000159714	0	13.6505	#NAME?	0.016153	1	Fyb	FYN binding protein [Source:MGI Symbol;Acc:MGI:1346327]
ENSMUST00000039775	109.29	315.476	-1.5294	0.017601	1	Lgi4	leucine-rich repeat LGI family, member 4 [Source:MGI Symbol;Acc:MGI:2180197]
ENSMUST00000123897	0	18.5918	#NAME?	0.01761	1	Lrp4	low density lipoprotein receptor-related protein 4 [Source:MGI Symbol;Acc:MGI:2442252]
ENSMUST00000107731	12.9815	57.4255	-2.1452	0.018278	1	Col15a1	collagen, type XV, alpha 1 [Source:MGI Symbol;Acc:MGI:88449]
ENSMUST00000153812	0	12.6547	#NAME?	0.018324	1	Tle2	transducin-like enhancer of split 2 [Source:MGI Symbol;Acc:MGI:104635]
ENSMUST00000218699	0.54736	16.5857	-4.9213	0.019264	1	Plekhn1	pleckstrin homology domain containing, family N member 1 [Source:MGI Symbol;Acc:MGI:2387630]
ENSMUST00000026498	22.3432	82676	-11.853	0.019342	1	Crisp1	cysteine-rich secretory protein 1 [Source:MGI Symbol;Acc:MGI:102553]
ENSMUST00000040056	52.5046	163.144	-1.6356	0.020015	1	Ppfibp2	PTPRF interacting protein, binding protein 2 (liprin beta 2) [Source:MGI Symbol;Acc:MGI:894649]
ENSMUST00000151280	491.089	1305.02	-1.41	0.020212	1	Hacd4	3-hydroxyacyl-CoA dehydratase 4 [Source:MGI Symbol;Acc:MGI:1914025]
ENSMUST00000059672	264.99	731.813	-1.4655	0.02102	1	Pik3ap1	phosphoinositide-3-kinase adaptor protein 1 [Source:MGI Symbol;Acc:MGI:1933177]
ENSMUST00000134568	30.1195	109.991	-1.8686	0.021297	1	Blnk	B cell linker [Source:MGI Symbol;Acc:MGI:96878]
ENSMUST00000159058	18.7906	74.4647	-1.9865	0.021662	1	Fgd4	FYVE, RhoGEF and PH domain containing 4 [Source:MGI Symbol;Acc:MGI:2183747]
ENSMUST00000164888	6.70254	39.2497	-2.5499	0.022183	1	Alcam	activated leukocyte cell adhesion molecule [Source:MGI Symbol;Acc:MGI:1313266]
ENSMUST00000007449	103.898	283556	-11.414	0.022523	1	Akr1b7	aldo-keto reductase family 1, member B7 [Source:MGI Symbol;Acc:MGI:101918]
ENSMUST00000152400	4.84865	31.3433	-2.6925	0.022879	1	Ikzf3	IKAROS family zinc finger 3 [Source:MGI Symbol;Acc:MGI:1342542]
ENSMUST00000049697	0.61447	2734.21	-12.119	0.022946	1	Cldn8	claudin 8 [Source:MGI Symbol;Acc:MGI:1859286]
ENSMUST00000187849	3.96574	28.5937	-2.85	0.023701	1	Cacna1c	calcium channel, voltage-dependent, L type, alpha 1C subunit [Source:MGI Symbol;Acc:MGI:103013]
ENSMUST00000143048	21.7959	81.1822	-1.8971	0.02374	1	Arhgap6	Rho GTPase activating protein 6 [Source:MGI Symbol;Acc:MGI:1196332]
ENSMUST00000221341	2.18944	27.6129	-3.6567	0.023756	1	Ryr2	ryanodine receptor 2, cardiac [Source:MGI Symbol;Acc:MGI:99685]
ENSMUST00000001534	0.54736	2830.29	-12.336	0.023852	1	Sost	sclerostin [Source:MGI Symbol;Acc:MGI:1921749]
ENSMUST00000051906	193.633	507.198	-1.3892	0.023997	1	Akap17b	A kinase (PRKA) anchor protein 17B [Source:MGI Symbol;Acc:MGI:2443758]
ENSMUST00000068411	193.732	510.609	-1.3982	0.024046	1	Ccdc88c	coiled-coil domain containing 88C [Source:MGI Symbol;Acc:MGI:1915589]
ENSMUST00000210919	2.25655	22.5897	-3.3235	0.024343	1	Rab11fip1	RAB11 family interacting protein 1 (class I) [Source:MGI Symbol;Acc:MGI:1923017]
ENSMUST00000115098	7.1052	57.6036	-3.0192	0.024583	1	Kcnh2	potassium voltage-gated channel, subfamily H (eag-related), member 2 [Source:MGI Symbol;Acc:MGI:1341722]
ENSMUST00000035323	3.68682	26.9368	-2.8691	0.024939	1	Spib	Spi-B transcription factor (Spi-1/PU.1 related) [Source:MGI Symbol;Acc:MGI:892986]
ENSMUST00000175641	0.61447	15.3224	-4.6402	0.025257	1	Zfhx4	zinc finger homeodomain 4 [Source:MGI Symbol;Acc:MGI:2137668]
ENSMUST00000218425	51.3114	149.025	-1.5382	0.025573	1	Arid5b	AT rich interactive domain 5B (MRF1-like) [Source:MGI Symbol;Acc:MGI:2175912]
ENSMUST00000110007	1.7763	19.9295	-3.488	0.02579	1	Slc24a3	solute carrier family 24 (sodium/potassium/calcium exchanger), member 3 [Source:MGI Symbol;Acc:MGI:2137513]
ENSMUST00000095715	0	1025.73	#NAME?	0.026407	1	Bves	blood vessel epicardial substance [Source:MGI Symbol;Acc:MGI:1346013]
ENSMUST00000141981	0.54736	15.2556	-4.8007	0.026846	1	Cacna1a	calcium channel, voltage-dependent, P/Q type, alpha 1A subunit [Source:MGI Symbol;Acc:MGI:109482]
ENSMUST00000026896	6.42362	41.1072	-2.6779	0.026942	1	St8sia2	ST8 alpha-N-acetyl-neuraminide alpha-2,8-sialyltransferase 2 [Source:MGI Symbol;Acc:MGI:106020]
ENSMUST00000120004	6.90387	36.2178	-2.3912	0.027083	1	Zfp607b	zinc finger protein 607B [Source:MGI Symbol;Acc:MGI:2148237]
ENSMUST00000219450	0	11.3245	#NAME?	0.027345	1	Tespa1	thymocyte expressed, positive selection associated 1 [Source:MGI Symbol;Acc:MGI:1914846]
ENSMUST00000110510	252.53	633.693	-1.3273	0.027759	1	Gli3	GLI-Kruppel family member GLI3 [Source:MGI Symbol;Acc:MGI:95729]
ENSMUST00000226660	8.46836	39.4428	-2.2196	0.028258	1	Nudcd1	NudC domain containing 1 [Source:MGI Symbol;Acc:MGI:1914679]
ENSMUST00000143953	0.61447	14.4009	-4.5507	0.028406	1	Vopp1	vesicular, overexpressed in cancer, prosurvival protein 1 [Source:MGI Symbol;Acc:MGI:2141658]
ENSMUST00000167691	0	11.6888	#NAME?	0.028496	1	Klrb1c	killer cell lectin-like receptor subfamily B member 1C [Source:MGI Symbol;Acc:MGI:107538]
ENSMUST00000097597	0.54736	14.832	-4.7601	0.028759	1	Zranb3	zinc finger, RAN-binding domain containing 3 [Source:MGI Symbol;Acc:MGI:1918362]
ENSMUST00000056617	164.598	431.018	-1.3888	0.029307	1	Adgrd1	adhesion G protein-coupled receptor D1 [Source:MGI Symbol;Acc:MGI:3041203]
ENSMUST00000071402	471.235	1180.09	-1.3244	0.030576	1	Elovl6	ELOVL family member 6, elongation of long chain fatty acids (yeast) [Source:MGI Symbol;Acc:MGI:2156528]
ENSMUST00000145864	0	10.8341	#NAME?	0.031635	1	Syn3	synapsin III [Source:MGI Symbol;Acc:MGI:1351334]
ENSMUST00000086538	0.61447	17.5441	-4.8355	0.03178	1	Slc8a1	solute carrier family 8 (sodium/calcium exchanger), member 1 [Source:MGI Symbol;Acc:MGI:107956]
ENSMUST00000112971	15.0472	60.9479	-2.0181	0.031999	1	Atg4a	autophagy related 4A, cysteine peptidase [Source:MGI Symbol;Acc:MGI:2147903]
ENSMUST00000153025	62.9297	171.273	-1.4445	0.032195	1	Ablim2	actin-binding LIM protein 2 [Source:MGI Symbol;Acc:MGI:2385758]
ENSMUST00000211632	23.9748	85.5961	-1.836	0.032285	1	Hdac9	histone deacetylase 9 [Source:MGI Symbol;Acc:MGI:1931221]
ENSMUST00000060989	1928.82	4696.94	-1.284	0.032674	1	Sorl1	sortilin-related receptor, LDLR class A repeats-containing [Source:MGI Symbol;Acc:MGI:1202296]
ENSMUST00000142683	4.78154	27.8953	-2.5445	0.0328	1	Tsc22d1	TSC22 domain family, member 1 [Source:MGI Symbol;Acc:MGI:109127]
ENSMUST00000052605	0	11.8818	#NAME?	0.033135	1	Ceacam19	carcinoembryonic antigen-related cell adhesion molecule 19 [Source:MGI Symbol;Acc:MGI:2443001]
ENSMUST00000105866	0.61447	14.6314	-4.5736	0.033186	1	Aunip	aurora kinase A and ninein interacting protein [Source:MGI Symbol;Acc:MGI:1917135]
ENSMUST00000153037	0.54736	14.4159	-4.719	0.033301	1	3110009E18Rik	RIKEN cDNA 3110009E18 gene [Source:MGI Symbol;Acc:MGI:1920353]
ENSMUST00000165526	27.8168	88.0478	-1.6623	0.033654	1	Fgf9	fibroblast growth factor 9 [Source:MGI Symbol;Acc:MGI:104723]
ENSMUST00000035065	65.0311	75010.4	-10.172	0.034156	1	Ptgs2	prostaglandin-endoperoxide synthase 2 [Source:MGI Symbol;Acc:MGI:97798]
ENSMUST00000201046	8.81439	41.0778	-2.2204	0.034265	1	Pds5a	PDS5 cohesin associated factor A [Source:MGI Symbol;Acc:MGI:1918771]
ENSMUST00000024708	535.931	1297.82	-1.276	0.034303	1	Tnfrsf21	tumor necrosis factor receptor superfamily, member 21 [Source:MGI Symbol;Acc:MGI:2151075]
ENSMUST00000220597	0.61447	13.7024	-4.4789	0.034391	1	Ryr2	ryanodine receptor 2, cardiac [Source:MGI Symbol;Acc:MGI:99685]
ENSMUST00000146309	2.93813	26.4239	-3.1689	0.034965	1	Aldh4a1	aldehyde dehydrogenase 4 family, member A1 [Source:MGI Symbol;Acc:MGI:2443883]
ENSMUST00000140165	0	10.4849	#NAME?	0.035483	1	Nr4a2	nuclear receptor subfamily 4, group A, member 2 [Source:MGI Symbol;Acc:MGI:1352456]
ENSMUST00000144593	0	10.7747	#NAME?	0.035981	1	Sntg1	syntrophin, gamma 1 [Source:MGI Symbol;Acc:MGI:1918346]
ENSMUST00000144605	37.447	111.938	-1.5798	0.036039	1	Fam110b	family with sequence similarity 110, member B [Source:MGI Symbol;Acc:MGI:1916593]
ENSMUST00000054654	0.61447	13.8511	-4.4945	0.036123	1	Zfp286	zinc finger protein 286 [Source:MGI Symbol;Acc:MGI:2384758]
ENSMUST00000168579	1.09472	34.8058	-4.9907	0.036587	1	Slc16a3	solute carrier family 16 (monocarboxylic acid transporters), member 3 [Source:MGI Symbol;Acc:MGI:1933438]
ENSMUST00000048183	284.913	920.336	-1.6916	0.036642	1	Fmod	fibromodulin [Source:MGI Symbol;Acc:MGI:1328364]
ENSMUST00000009727	2.93813	47.3193	-4.0095	0.037114	1	Syngr1	synaptogyrin 1 [Source:MGI Symbol;Acc:MGI:1328323]
ENSMUST00000225287	4.30129	32.9259	-2.9364	0.037281	1	Myof	myoferlin [Source:MGI Symbol;Acc:MGI:1919192]
ENSMUST00000025202	1.09472	1772.21	-10.661	0.037387	1	Kcnc1	potassium voltage gated channel, Shaw-related subfamily, member 1 [Source:MGI Symbol;Acc:MGI:96667]
ENSMUST00000210162	18.0986	60.2788	-1.7358	0.037576	1	Arap1	ArfGAP with RhoGAP domain, ankyrin repeat and PH domain 1 [Source:MGI Symbol;Acc:MGI:1916960]
ENSMUST00000100491	0	444.107	#NAME?	0.037967	1	Defb43	defensin beta 43 [Source:MGI Symbol;Acc:MGI:3647180]
ENSMUST00000088407	0	388.094	#NAME?	0.037981	1	Khdc1a	KH domain containing 1A [Source:MGI Symbol;Acc:MGI:2676610]
ENSMUST00000201476	9.22753	39.6434	-2.1031	0.038136	1	Senp7	SUMO1/sentrin specific peptidase 7 [Source:MGI Symbol;Acc:MGI:1913565]
ENSMUST00000022036	3.07235	2914.25	-9.8896	0.038173	1	Slc28a3	solute carrier family 28 (sodium-coupled nucleoside transporter), member 3 [Source:MGI Symbol;Acc:MGI:2137361]
ENSMUST00000210425	4.91576	27.7022	-2.4945	0.038194	1	Cdh11	cadherin 11 [Source:MGI Symbol;Acc:MGI:99217]
ENSMUST00000117053	0.54736	981.812	-10.809	0.038403	1	Serpina1f	serine (or cysteine) peptidase inhibitor, clade A, member 1F [Source:MGI Symbol;Acc:MGI:1915598]
ENSMUST00000023437	0.61447	993.196	-10.659	0.038418	1	Adgrg7	adhesion G protein-coupled receptor G7 [Source:MGI Symbol;Acc:MGI:2441732]
ENSMUST00000029625	161.413	419.933	-1.3794	0.039043	1	Sfrp2	secreted frizzled-related protein 2 [Source:MGI Symbol;Acc:MGI:108078]
ENSMUST00000228261	10.5236	53.2715	-2.3397	0.039666	1	Dopey2	dopey family member 2 [Source:MGI Symbol;Acc:MGI:1917278]
ENSMUST00000145573	1.16183	16.0209	-3.7855	0.040019	1	1110051M20Rik	RIKEN cDNA 1110051M20 gene [Source:MGI Symbol;Acc:MGI:1915079]
ENSMUST00000189216	18.1866	62.5155	-1.7813	0.040406	1	Clasp1	CLIP associating protein 1 [Source:MGI Symbol;Acc:MGI:1923957]
ENSMUST00000135677	0	10.2099	#NAME?	0.040668	1	Pigx	phosphatidylinositol glycan anchor biosynthesis, class X [Source:MGI Symbol;Acc:MGI:1919334]
ENSMUST00000137445	0	35.8461	#NAME?	0.040795	1	Cd52	CD52 antigen [Source:MGI Symbol;Acc:MGI:1346088]
ENSMUST00000077066	59.3728	173.369	-1.546	0.041259	1	Tmem151a	transmembrane protein 151A [Source:MGI Symbol;Acc:MGI:2147713]
ENSMUST00000035258	0	10.4998	#NAME?	0.04154	1	Ms4a4b	membrane-spanning 4-domains, subfamily A, member 4B [Source:MGI Symbol;Acc:MGI:1913083]
ENSMUST00000224516	38.9549	108.52	-1.4781	0.041919	1	Nedd4l	neural precursor cell expressed, developmentally down-regulated gene 4-like [Source:MGI Symbol;Acc:MGI:1933754]
ENSMUST00000214231	2.32366	19.5802	-3.0749	0.042344	1	Map7	microtubule-associated protein 7 [Source:MGI Symbol;Acc:MGI:1328328]
ENSMUST00000089398	20.0196	65.8967	-1.7188	0.042718	1	Il2rb	interleukin 2 receptor, beta chain [Source:MGI Symbol;Acc:MGI:96550]
ENSMUST00000168630	0	388.012	#NAME?	0.042767	1	Unc5d	unc-5 netrin receptor D [Source:MGI Symbol;Acc:MGI:2389364]
ENSMUST00000138880	9.16042	39.2348	-2.0986	0.043011	1	Nol12	nucleolar protein 12 [Source:MGI Symbol;Acc:MGI:2146285]
ENSMUST00000042070	147.037	354.101	-1.268	0.043011	1	Zdhhc15	zinc finger, DHHC domain containing 15 [Source:MGI Symbol;Acc:MGI:1915336]
ENSMUST00000202048	2.93813	21.7575	-2.8885	0.043369	1	Limch1	LIM and calponin homology domains 1 [Source:MGI Symbol;Acc:MGI:1924819]
ENSMUST00000225742	33.0786	96.0955	-1.5386	0.043477	1	Adk	adenosine kinase [Source:MGI Symbol;Acc:MGI:87930]
ENSMUST00000100089	0	373.344	#NAME?	0.04359	1	Rprm	reprimo, TP53 dependent G2 arrest mediator candidate [Source:MGI Symbol;Acc:MGI:1915124]
ENSMUST00000048962	23.5155	77.4667	-1.72	0.043848	1	Kif4	kinesin family member 4 [Source:MGI Symbol;Acc:MGI:108389]
ENSMUST00000167662	1404.39	3197.28	-1.1869	0.043864	1	Ergic1	endoplasmic reticulum-golgi intermediate compartment (ERGIC) 1 [Source:MGI Symbol;Acc:MGI:1914708]
ENSMUST00000163941	7.51834	33.9811	-2.1762	0.044058	1	Gtpbp2	GTP binding protein 2 [Source:MGI Symbol;Acc:MGI:1860138]
ENSMUST00000161335	1.16183	15.3149	-3.7205	0.04417	1	Aebp2	AE binding protein 2 [Source:MGI Symbol;Acc:MGI:1338038]
ENSMUST00000087316	11.5512	46.1828	-1.9993	0.044868	1	Capn6	calpain 6 [Source:MGI Symbol;Acc:MGI:1100850]
ENSMUST00000160785	0.54736	13.2269	-4.5948	0.045596	1	Unkl	unkempt family like zinc finger [Source:MGI Symbol;Acc:MGI:1921404]
ENSMUST00000203227	1.16183	15.6048	-3.7475	0.045731	1	Foxp2	forkhead box P2 [Source:MGI Symbol;Acc:MGI:2148705]
ENSMUST00000123573	10.9934	42.8609	-1.963	0.045746	1	Sgsm2	small G protein signaling modulator 2 [Source:MGI Symbol;Acc:MGI:2144695]
ENSMUST00000220492	6.42362	30.4143	-2.2433	0.046787	1	Etv1	ets variant 1 [Source:MGI Symbol;Acc:MGI:99254]
ENSMUST00000053355	18.2999	57.9084	-1.6619	0.046791	1	Creg2	cellular repressor of E1A-stimulated genes 2 [Source:MGI Symbol;Acc:MGI:1928333]
ENSMUST00000030408	0	311.319	#NAME?	0.046867	1	Mfsd2a	major facilitator superfamily domain containing 2A [Source:MGI Symbol;Acc:MGI:1923824]
ENSMUST00000194296	66.7822	379.937	-2.5082	0.047353	1	Il1rl2	interleukin 1 receptor-like 2 [Source:MGI Symbol;Acc:MGI:1913107]
ENSMUST00000165311	0	312.575	#NAME?	0.047593	1	Cnnm1	cyclin M1 [Source:MGI Symbol;Acc:MGI:1891366]
ENSMUST00000223571	3.41838	23.4444	-2.7779	0.048088	1	Cep192	centrosomal protein 192 [Source:MGI Symbol;Acc:MGI:1918049]
ENSMUST00000123510	3.07235	20.8435	-2.7622	0.048344	1	Strn4	striatin, calmodulin binding protein 4 [Source:MGI Symbol;Acc:MGI:2142346]
ENSMUST00000118835	2.39077	18.525	-2.9539	0.048816	1	Mtus1	mitochondrial tumor suppressor 1 [Source:MGI Symbol;Acc:MGI:2142572]
ENSMUST00000114327	0	47.3712	#NAME?	0.04891	1	Pde1c	phosphodiesterase 1C [Source:MGI Symbol;Acc:MGI:108413]
ENSMUST00000082373	0	272.694	#NAME?	0.048969	1	Luzp2	leucine zipper protein 2 [Source:MGI Symbol;Acc:MGI:1889615]
ENSMUST00000038907	0	293.716	#NAME?	0.049079	1	Wee2	WEE1 homolog 2 (S. pombe) [Source:MGI Symbol;Acc:MGI:3027899]
ENSMUST00000203551	0.61447	12.4466	-4.3403	0.049362	1	Slc25a13	solute carrier family 25 (mitochondrial carrier, adenine nucleotide translocator), member 13 [Source:MGI Symbol;Acc:MGI:1354721]
ENSMUST00000001872	0	278.141	#NAME?	0.049466	1	Hoxd13	homeobox D13 [Source:MGI Symbol;Acc:MGI:96205]
ENSMUST00000065496	534.465	1217.15	-1.1873	0.049979	1	Arhgap20	Rho GTPase activating protein 20 [Source:MGI Symbol;Acc:MGI:2445175]

## Sheet: TableS7. HFD+Met_vs_HFD.up
Supplemental Table 7 The de-genes with up-regulated expression of HFD+Met_vs_HFD
gene_id	readcount_HFD+Met	readcount_HFD	log2Fold Change	pval	padj	gene_name	gene_description
ENSMUST00000093852	9360.94	1812.92	2.3683	7.6702e-05	0.9635	Zbtb16	zinc finger and BTB domain containing 16 [Source:MGI Symbol;Acc:MGI:103222]
ENSMUST00000210403	481.52	79.629	2.5962	8.6788e-05	0.9635	Cyp2e1	cytochrome P450, family 2, subfamily e, polypeptide 1 [Source:MGI Symbol;Acc:MGI:88607]
ENSMUST00000173712	384.597	66.3058	2.5361	9.1198e-05	0.9635	Fam13a	family with sequence similarity 13, member A [Source:MGI Symbol;Acc:MGI:1889842]
ENSMUST00000026552	772.051	135.947	2.5056	9.7069e-05	0.9635	Cyp2e1	cytochrome P450, family 2, subfamily e, polypeptide 1 [Source:MGI Symbol;Acc:MGI:88607]
ENSMUST00000204616	6085.23	1040.99	2.5474	0.00018983	1	Fam13a	family with sequence similarity 13, member A [Source:MGI Symbol;Acc:MGI:1889842]
ENSMUST00000214755	276.981	51.154	2.4369	0.00034733	1	Fam214a	family with sequence similarity 214, member A [Source:MGI Symbol;Acc:MGI:2387648]
ENSMUST00000165487	247.745	52.0236	2.2516	0.00059799	1	Pnpla2	patatin-like phospholipase domain containing 2 [Source:MGI Symbol;Acc:MGI:1914103]
ENSMUST00000057870	140.179	25.7629	2.4439	0.00088578	1	Rprml	reprimo-like [Source:MGI Symbol;Acc:MGI:2144486]
ENSMUST00000023616	320.03	71.8862	2.1544	0.0010344	1	Slc15a2	solute carrier family 15 (H+/peptide transporter), member 2 [Source:MGI Symbol;Acc:MGI:1890457]
ENSMUST00000191247	75.3952	9.65265	2.9655	0.0011224	1	Slc40a1	solute carrier family 40 (iron-regulated transporter), member 1 [Source:MGI Symbol;Acc:MGI:1315204]
ENSMUST00000207270	386.91	93.9486	2.0421	0.0012393	1	Lyrm1	LYR motif containing 1 [Source:MGI Symbol;Acc:MGI:1921169]
ENSMUST00000224907	529.224	111.456	2.2474	0.0012497	1	Mbd1	methyl-CpG binding domain protein 1 [Source:MGI Symbol;Acc:MGI:1333811]
ENSMUST00000079652	2077.34	557.247	1.8983	0.0016171	1	Sox7	SRY (sex determining region Y)-box 7 [Source:MGI Symbol;Acc:MGI:98369]
ENSMUST00000216150	148.085	29.8795	2.3092	0.0018028	1	Zbtb16	zinc finger and BTB domain containing 16 [Source:MGI Symbol;Acc:MGI:103222]
ENSMUST00000041388	225.942	53.0564	2.0904	0.0020038	1	Serpine1	serine (or cysteine) peptidase inhibitor, clade E, member 1 [Source:MGI Symbol;Acc:MGI:97608]
ENSMUST00000021209	527.19	95.8659	2.4592	0.0020394	1	Doc2b	double C2, beta [Source:MGI Symbol;Acc:MGI:1100497]
ENSMUST00000174307	279.491	55.7685	2.3253	0.002379	1	Fam13a	family with sequence similarity 13, member A [Source:MGI Symbol;Acc:MGI:1889842]
ENSMUST00000100308	31.9168	2.31101	3.7877	0.0026422	1	Slc15a2	solute carrier family 15 (H+/peptide transporter), member 2 [Source:MGI Symbol;Acc:MGI:1890457]
ENSMUST00000044668	1024.05	289.588	1.8222	0.0027711	1	Acss3	acyl-CoA synthetase short-chain family member 3 [Source:MGI Symbol;Acc:MGI:2685720]
ENSMUST00000029075	16.8801	0	Inf	0.0029397	1	Dok5	docking protein 5 [Source:MGI Symbol;Acc:MGI:1924079]
ENSMUST00000102582	302.816	48.167	2.6523	0.0031229	1	Acacb	acetyl-Coenzyme A carboxylase beta [Source:MGI Symbol;Acc:MGI:2140940]
ENSMUST00000114306	429.661	120.96	1.8287	0.003194	1	Nrg4	neuregulin 4 [Source:MGI Symbol;Acc:MGI:1933833]
ENSMUST00000125163	49.8706	2.02862	4.6196	0.0032225	1	Rdh16	retinol dehydrogenase 16 [Source:MGI Symbol;Acc:MGI:1201375]
ENSMUST00000161441	206.181	52.9227	1.962	0.0035964	1	Arrdc3	arrestin domain containing 3 [Source:MGI Symbol;Acc:MGI:2145242]
ENSMUST00000172382	74.3467	12.7365	2.5453	0.0036027	1	Slc15a2	solute carrier family 15 (H+/peptide transporter), member 2 [Source:MGI Symbol;Acc:MGI:1890457]
ENSMUST00000117565	106.651	23.5187	2.181	0.0039134	1	Adrb3	adrenergic receptor, beta 3 [Source:MGI Symbol;Acc:MGI:87939]
ENSMUST00000159261	68.4033	11.8299	2.5316	0.0039974	1	Pvr	poliovirus receptor [Source:MGI Symbol;Acc:MGI:107741]
ENSMUST00000232616	119.989	20.6654	2.5376	0.0041076	1	Thbs2	thrombospondin 2 [Source:MGI Symbol;Acc:MGI:98738]
ENSMUST00000113091	136.513	34.732	1.9747	0.0043723	1	Cidec	cell death-inducing DFFA-like effector c [Source:MGI Symbol;Acc:MGI:95585]
ENSMUST00000213399	105.433	12.8777	3.0334	0.0045094	1	Zim1	zinc finger, imprinted 1 [Source:MGI Symbol;Acc:MGI:1341879]
ENSMUST00000169723	372.582	108.877	1.7749	0.0045291	1	Pnpla2	patatin-like phospholipase domain containing 2 [Source:MGI Symbol;Acc:MGI:1914103]
ENSMUST00000108492	997.009	295.272	1.7556	0.0046387	1	Hif3a	hypoxia inducible factor 3, alpha subunit [Source:MGI Symbol;Acc:MGI:1859778]
ENSMUST00000067087	590.65	185.75	1.6689	0.0047006	1	Alkal2	ALK and LTK ligand 2 [Source:MGI Symbol;Acc:MGI:3697448]
ENSMUST00000060972	1805.45	573.776	1.6538	0.0047809	1	Kcna5	potassium voltage-gated channel, shaker-related subfamily, member 5 [Source:MGI Symbol;Acc:MGI:96662]
ENSMUST00000185819	205.025	55.568	1.8835	0.0050447	1	Acad11	acyl-Coenzyme A dehydrogenase family, member 11 [Source:MGI Symbol;Acc:MGI:2143169]
ENSMUST00000067924	4187.01	1397.86	1.5827	0.0052384	1	Lrrc8c	leucine rich repeat containing 8 family, member C [Source:MGI Symbol;Acc:MGI:2140839]
ENSMUST00000153875	256.093	71.8788	1.833	0.0053632	1	Rgs3	regulator of G-protein signaling 3 [Source:MGI Symbol;Acc:MGI:1354734]
ENSMUST00000070756	4099.23	842.251	2.283	0.0056413	1	Adcyap1r1	adenylate cyclase activating polypeptide 1 receptor 1 [Source:MGI Symbol;Acc:MGI:108449]
ENSMUST00000079692	1099.91	374.115	1.5558	0.005952	1	Gpr182	G protein-coupled receptor 182 [Source:MGI Symbol;Acc:MGI:109545]
ENSMUST00000165884	41.635	5.52856	2.9128	0.0059701	1	Slc2a3	solute carrier family 2 (facilitated glucose transporter), member 3 [Source:MGI Symbol;Acc:MGI:95757]
ENSMUST00000176382	18.3775	0.490441	5.2277	0.006116	1	Gm20661	predicted gene 20661 [Source:MGI Symbol;Acc:MGI:5313108]
ENSMUST00000029574	974.484	329.329	1.5651	0.0066423	1	Vcam1	vascular cell adhesion molecule 1 [Source:MGI Symbol;Acc:MGI:98926]
ENSMUST00000120230	106.775	26.3202	2.0203	0.0067619	1	Mgst1	microsomal glutathione S-transferase 1 [Source:MGI Symbol;Acc:MGI:1913850]
ENSMUST00000224358	827.817	279.87	1.5646	0.006963	1	Aldh1a1	aldehyde dehydrogenase family 1, subfamily A1 [Source:MGI Symbol;Acc:MGI:1353450]
ENSMUST00000006311	281.268	73.2164	1.9417	0.0071255	1	Tead4	TEA domain family member 4 [Source:MGI Symbol;Acc:MGI:106907]
ENSMUST00000005256	5470.93	1731.68	1.6596	0.0075	1	Ndrg1	N-myc downstream regulated gene 1 [Source:MGI Symbol;Acc:MGI:1341799]
ENSMUST00000185961	102.128	23.9273	2.0936	0.0075757	1	Nabp1	nucleic acid binding protein 1 [Source:MGI Symbol;Acc:MGI:1923258]
ENSMUST00000146025	222.658	65.295	1.7698	0.0084054	1	4931406P16Rik	RIKEN cDNA 4931406P16 gene [Source:MGI Symbol;Acc:MGI:1924311]
ENSMUST00000121990	106.186	25.0419	2.0842	0.009366	1	Syt2	synaptotagmin II [Source:MGI Symbol;Acc:MGI:99666]
ENSMUST00000071982	806.719	278.479	1.5345	0.010568	1	Bmper	BMP-binding endothelial regulator [Source:MGI Symbol;Acc:MGI:1920480]
ENSMUST00000166912	350.843	111.017	1.66	0.010655	1	Phf11c	PHD finger protein 11C [Source:MGI Symbol;Acc:MGI:3648476]
ENSMUST00000188605	123.278	34.8657	1.822	0.010928	1	4931428L18Rik	RIKEN cDNA 4931428L18 gene [Source:MGI Symbol;Acc:MGI:1918238]
ENSMUST00000050536	187.768	63.3931	1.5666	0.011204	1	Gpr1	G protein-coupled receptor 1 [Source:MGI Symbol;Acc:MGI:2385324]
ENSMUST00000210834	257.622	78.6257	1.7122	0.01149	1	Stim1	stromal interaction molecule 1 [Source:MGI Symbol;Acc:MGI:107476]
ENSMUST00000142588	65.8888	14.8394	2.1506	0.011662	1	Thbs1	thrombospondin 1 [Source:MGI Symbol;Acc:MGI:98737]
ENSMUST00000079063	367.149	127.425	1.5267	0.011752	1	Sox11	SRY (sex determining region Y)-box 11 [Source:MGI Symbol;Acc:MGI:98359]
ENSMUST00000057927	4116.21	1548.45	1.4105	0.01176	1	Rasip1	Ras interacting protein 1 [Source:MGI Symbol;Acc:MGI:1917153]
ENSMUST00000171644	112.026	33.6174	1.7366	0.012447	1	Pparg	peroxisome proliferator activated receptor gamma [Source:MGI Symbol;Acc:MGI:97747]
ENSMUST00000144326	390.423	133.168	1.5518	0.012703	1	Ranbp9	RAN binding protein 9 [Source:MGI Symbol;Acc:MGI:1928741]
ENSMUST00000059851	2646.17	992.809	1.4143	0.012706	1	Dcun1d3	DCN1, defective in cullin neddylation 1, domain containing 3 (S. cerevisiae) [Source:MGI Symbol;Acc:MGI:2679003]
ENSMUST00000014505	1699.66	638.535	1.4124	0.012877	1	Mertk	c-mer proto-oncogene tyrosine kinase [Source:MGI Symbol;Acc:MGI:96965]
ENSMUST00000226878	1581.18	594.552	1.4111	0.013132	1	Npr3	natriuretic peptide receptor 3 [Source:MGI Symbol;Acc:MGI:97373]
ENSMUST00000021050	3181.63	1218.2	1.385	0.01358	1	Adap2	ArfGAP with dual PH domains 2 [Source:MGI Symbol;Acc:MGI:2663075]
ENSMUST00000133348	53.0311	10.7079	2.3082	0.013649	1	Cidec	cell death-inducing DFFA-like effector c [Source:MGI Symbol;Acc:MGI:95585]
ENSMUST00000037912	5591	2150.87	1.3782	0.013757	1	Ssh2	slingshot protein phosphatase 2 [Source:MGI Symbol;Acc:MGI:2679255]
ENSMUST00000182161	9046.56	3563.36	1.3441	0.013943	1	Sowahc	sosondowah ankyrin repeat domain family member C [Source:MGI Symbol;Acc:MGI:3606051]
ENSMUST00000131798	56.3823	12.1792	2.2108	0.014212	1	Dhx40	DEAH (Asp-Glu-Ala-His) box polypeptide 40 [Source:MGI Symbol;Acc:MGI:1914737]
ENSMUST00000041627	745.398	259.723	1.521	0.014372	1	Sdk2	sidekick cell adhesion molecule 2 [Source:MGI Symbol;Acc:MGI:2443847]
ENSMUST00000058651	23.505	2.4522	3.2608	0.014936	1	Lao1	L-amino acid oxidase 1 [Source:MGI Symbol;Acc:MGI:2140628]
ENSMUST00000067124	108.272	33.0526	1.7118	0.014942	1	Lpin1	lipin 1 [Source:MGI Symbol;Acc:MGI:1891340]
ENSMUST00000050709	19.3485	1.04774	4.2069	0.015186	1	Dok7	docking protein 7 [Source:MGI Symbol;Acc:MGI:3584043]
ENSMUST00000167941	27.951	3.64114	2.9404	0.016119	1	Slc15a2	solute carrier family 15 (H+/peptide transporter), member 2 [Source:MGI Symbol;Acc:MGI:1890457]
ENSMUST00000188303	506.91	185.318	1.4517	0.017172	1	Nabp1	nucleic acid binding protein 1 [Source:MGI Symbol;Acc:MGI:1923258]
ENSMUST00000218953	169.189	57.619	1.554	0.017189	1	Btg1	B cell translocation gene 1, anti-proliferative [Source:MGI Symbol;Acc:MGI:88215]
ENSMUST00000127827	84.0292	21.1334	1.9914	0.017712	1	Car4	carbonic anhydrase 4 [Source:MGI Symbol;Acc:MGI:1096574]
ENSMUST00000028856	726.121	285.153	1.3485	0.017883	1	Mall	mal, T cell differentiation protein-like [Source:MGI Symbol;Acc:MGI:2385152]
ENSMUST00000023105	134.67	45.8709	1.5538	0.017978	1	Endou	endonuclease, polyU-specific [Source:MGI Symbol;Acc:MGI:97746]
ENSMUST00000028950	207.875	71.8119	1.5334	0.018396	1	Sdcbp2	syndecan binding protein (syntenin) 2 [Source:MGI Symbol;Acc:MGI:2385156]
ENSMUST00000195575	4629.56	1833.6	1.3362	0.018544	1	Car3	carbonic anhydrase 3 [Source:MGI Symbol;Acc:MGI:88270]
ENSMUST00000002908	247.321	91.1621	1.4399	0.018579	1	Plin4	perilipin 4 [Source:MGI Symbol;Acc:MGI:1929709]
ENSMUST00000130454	92.7346	26.6694	1.7979	0.018792	1	Tead4	TEA domain family member 4 [Source:MGI Symbol;Acc:MGI:106907]
ENSMUST00000002011	2611.88	1051.72	1.3123	0.019611	1	Esam	endothelial cell-specific adhesion molecule [Source:MGI Symbol;Acc:MGI:1916774]
ENSMUST00000059078	3479.02	1398.65	1.3147	0.019731	1	Fam43a	family with sequence similarity 43, member A [Source:MGI Symbol;Acc:MGI:2676309]
ENSMUST00000054491	2568.41	818.957	1.649	0.020229	1	Sox18	SRY (sex determining region Y)-box 18 [Source:MGI Symbol;Acc:MGI:103559]
ENSMUST00000095045	14.0762	0.349246	5.3329	0.020671	1	St6galnac6	ST6 (alpha-N-acetyl-neuraminyl-2,3-beta-galactosyl-1,3)-N-acetylgalactosaminide alpha-2,6-sialyltransferase 6 [Source:MGI Symbol;Acc:MGI:1355316]
ENSMUST00000034178	657.222	206.891	1.6675	0.020758	1	Ces1f	carboxylesterase 1F [Source:MGI Symbol;Acc:MGI:2142687]
ENSMUST00000230600	24.7445	3.15069	2.9734	0.020858	1	Zfp740	zinc finger protein 740 [Source:MGI Symbol;Acc:MGI:1915994]
ENSMUST00000041623	10579	4459.78	1.2462	0.021011	1	Enc1	ectodermal-neural cortex 1 [Source:MGI Symbol;Acc:MGI:109610]
ENSMUST00000002360	651.875	251.906	1.3717	0.021315	1	Angptl4	angiopoietin-like 4 [Source:MGI Symbol;Acc:MGI:1888999]
ENSMUST00000066532	225.066	75.252	1.5805	0.02132	1	Lipg	lipase, endothelial [Source:MGI Symbol;Acc:MGI:1341803]
ENSMUST00000182047	70.2005	18.8967	1.8933	0.021428	1	Rnf4	ring finger protein 4 [Source:MGI Symbol;Acc:MGI:1201691]
ENSMUST00000229351	18.1761	1.33013	3.7724	0.021618	1	Wrnip1	Werner helicase interacting protein 1 [Source:MGI Symbol;Acc:MGI:1926153]
ENSMUST00000020190	905.246	291.291	1.6358	0.021657	1	Vnn3	vanin 3 [Source:MGI Symbol;Acc:MGI:1347055]
ENSMUST00000090558	852.779	318.523	1.4208	0.021712	1	Celsr2	cadherin, EGF LAG seven-pass G-type receptor 2 [Source:MGI Symbol;Acc:MGI:1858235]
ENSMUST00000159090	1871.77	769.794	1.2819	0.022322	1	Arrdc3	arrestin domain containing 3 [Source:MGI Symbol;Acc:MGI:2145242]
ENSMUST00000123783	422.665	164.78	1.359	0.022375	1	Syn3	synapsin III [Source:MGI Symbol;Acc:MGI:1351334]
ENSMUST00000099946	279.001	100.257	1.4766	0.022606	1	Net1	neuroepithelial cell transforming gene 1 [Source:MGI Symbol;Acc:MGI:1927138]
ENSMUST00000233162	1552.66	638.372	1.2823	0.022679	1	Xdh	xanthine dehydrogenase [Source:MGI Symbol;Acc:MGI:98973]
ENSMUST00000164016	293.37	113.001	1.3764	0.022724	1	Pnpla2	patatin-like phospholipase domain containing 2 [Source:MGI Symbol;Acc:MGI:1914103]
ENSMUST00000060417	159.068	54.6614	1.541	0.022739	1	Trp53i13	transformation related protein 53 inducible protein 13 [Source:MGI Symbol;Acc:MGI:1915125]
ENSMUST00000089860	11563.6	1376.06	3.071	0.023002	1	Fam13a	family with sequence similarity 13, member A [Source:MGI Symbol;Acc:MGI:1889842]
ENSMUST00000052622	3213.99	1193.58	1.4291	0.02327	1	Tcim	transcriptional and immune response regulator [Source:MGI Symbol;Acc:MGI:1916318]
ENSMUST00000226087	131.473	44.3028	1.5693	0.023379	1	Adgrf5	adhesion G protein-coupled receptor F5 [Source:MGI Symbol;Acc:MGI:2182928]
ENSMUST00000048121	1039.8	426.302	1.2864	0.023795	1	Myrip	myosin VIIA and Rab interacting protein [Source:MGI Symbol;Acc:MGI:2384407]
ENSMUST00000118091	37.0548	6.92554	2.4197	0.024183	1	Mgst1	microsomal glutathione S-transferase 1 [Source:MGI Symbol;Acc:MGI:1913850]
ENSMUST00000056403	458.967	153.774	1.5776	0.024357	1	H1fx	H1 histone family, member X [Source:MGI Symbol;Acc:MGI:2685307]
ENSMUST00000061203	63.8231	17.574	1.8606	0.024893	1	Tmed5	transmembrane p24 trafficking protein 5 [Source:MGI Symbol;Acc:MGI:1921586]
ENSMUST00000190853	17.2261	1.33013	3.695	0.025521	1	BC035947	cDNA sequence BC035947 [Source:MGI Symbol;Acc:MGI:2652858]
ENSMUST00000215777	30.151	5.17931	2.5414	0.026029	1	Robo4	roundabout guidance receptor 4 [Source:MGI Symbol;Acc:MGI:1921394]
ENSMUST00000136938	74.9045	21.5569	1.7969	0.026066	1	Ubb	ubiquitin B [Source:MGI Symbol;Acc:MGI:98888]
ENSMUST00000162150	90.8346	27.3604	1.7312	0.026071	1	Pkp2	plakophilin 2 [Source:MGI Symbol;Acc:MGI:1914701]
ENSMUST00000126550	208.465	62.3598	1.7411	0.026284	1	Trafd1	TRAF type zinc finger domain containing 1 [Source:MGI Symbol;Acc:MGI:1923551]
ENSMUST00000114891	10.2551	0	Inf	0.026285	1	Igsf1	immunoglobulin superfamily, member 1 [Source:MGI Symbol;Acc:MGI:2147913]
ENSMUST00000003762	22.1419	2.94264	2.9116	0.026508	1	Has1	hyaluronan synthase 1 [Source:MGI Symbol;Acc:MGI:106590]
ENSMUST00000048043	871.639	367.546	1.2458	0.026755	1	Coro2b	coronin, actin binding protein, 2B [Source:MGI Symbol;Acc:MGI:2444283]
ENSMUST00000174872	398.854	159.972	1.318	0.026838	1	Angptl4	angiopoietin-like 4 [Source:MGI Symbol;Acc:MGI:1888999]
ENSMUST00000002336	1669.77	318.711	2.3893	0.026956	1	Zim1	zinc finger, imprinted 1 [Source:MGI Symbol;Acc:MGI:1341879]
ENSMUST00000189874	801.174	331.513	1.273	0.027399	1	Gpihbp1	GPI-anchored HDL-binding protein 1 [Source:MGI Symbol;Acc:MGI:1915703]
ENSMUST00000017316	85.9083	25.5398	1.75	0.027577	1	Aoc3	amine oxidase, copper containing 3 [Source:MGI Symbol;Acc:MGI:1306797]
ENSMUST00000142309	221.616	85.195	1.3792	0.027668	1	Spaar	small regulatory polypeptide of amino acid response [Source:MGI Symbol;Acc:MGI:1918656]
ENSMUST00000207721	30.2076	5.17931	2.5441	0.028036	1	Vwa3a	von Willebrand factor A domain containing 3A [Source:MGI Symbol;Acc:MGI:3041229]
ENSMUST00000209419	46.7521	11.1983	2.0618	0.028433	1	Ddhd2	DDHD domain containing 2 [Source:MGI Symbol;Acc:MGI:1919358]
ENSMUST00000209255	23.5722	2.86831	3.0388	0.02852	1	Stim1	stromal interaction molecule 1 [Source:MGI Symbol;Acc:MGI:107476]
ENSMUST00000141223	144.883	52.2985	1.47	0.028577	1	Bnip3	BCL2/adenovirus E1B interacting protein 3 [Source:MGI Symbol;Acc:MGI:109326]
ENSMUST00000079828	265.002	81.4276	1.7024	0.028598	1	Ntrk2	neurotrophic tyrosine kinase, receptor, type 2 [Source:MGI Symbol;Acc:MGI:97384]
ENSMUST00000138331	97.3148	31.3583	1.6338	0.0289	1	Car4	carbonic anhydrase 4 [Source:MGI Symbol;Acc:MGI:1096574]
ENSMUST00000111124	317.408	125.983	1.3331	0.029381	1	Hipk3	homeodomain interacting protein kinase 3 [Source:MGI Symbol;Acc:MGI:1314882]
ENSMUST00000020308	6393.07	2266.41	1.4961	0.029522	1	Ddit4	DNA-damage-inducible transcript 4 [Source:MGI Symbol;Acc:MGI:1921997]
ENSMUST00000004774	31289.2	13849.9	1.1758	0.030006	1	Aqp1	aquaporin 1 [Source:MGI Symbol;Acc:MGI:103201]
ENSMUST00000025092	40.3956	9.0285	2.1616	0.030346	1	Tmem178	transmembrane protein 178 [Source:MGI Symbol;Acc:MGI:1915277]
ENSMUST00000066880	84.9017	27.3679	1.6333	0.03137	1	Capn12	calpain 12 [Source:MGI Symbol;Acc:MGI:1891369]
ENSMUST00000219558	51.2652	12.8033	2.0015	0.031389	1	Cited2	Cbp/p300-interacting transactivator, with Glu/Asp-rich carboxy-terminal domain, 2 [Source:MGI Symbol;Acc:MGI:1306784]
ENSMUST00000073781	89.3058	29.1959	1.613	0.031398	1	E2f7	E2F transcription factor 7 [Source:MGI Symbol;Acc:MGI:1289147]
ENSMUST00000179171	31.447	6.72497	2.2253	0.031398	1	4430402I18Rik	RIKEN cDNA 4430402I18 gene [Source:MGI Symbol;Acc:MGI:1918036]
ENSMUST00000081746	150.868	56.1402	1.4262	0.031663	1	Fam214a	family with sequence similarity 214, member A [Source:MGI Symbol;Acc:MGI:2387648]
ENSMUST00000031653	4026.71	1500.46	1.4242	0.032272	1	Flt1	FMS-like tyrosine kinase 1 [Source:MGI Symbol;Acc:MGI:95558]
ENSMUST00000061425	42.843	9.16221	2.2253	0.032369	1	Pnma1	paraneoplastic antigen MA1 [Source:MGI Symbol;Acc:MGI:2180564]
ENSMUST00000113093	884.729	385.454	1.1987	0.032369	1	Cxcl9	chemokine (C-X-C motif) ligand 9 [Source:MGI Symbol;Acc:MGI:1352449]
ENSMUST00000224807	411.613	172.166	1.2575	0.032521	1	Aldh1a1	aldehyde dehydrogenase family 1, subfamily A1 [Source:MGI Symbol;Acc:MGI:1353450]
ENSMUST00000113599	2477.06	1083.67	1.1927	0.032523	1	Adgrf5	adhesion G protein-coupled receptor F5 [Source:MGI Symbol;Acc:MGI:2182928]
ENSMUST00000135797	127.967	46.4801	1.4611	0.032666	1	Fam213a	family with sequence similarity 213, member A [Source:MGI Symbol;Acc:MGI:1917814]
ENSMUST00000111635	69.1268	17.2098	2.006	0.032968	1	Xirp1	xin actin-binding repeat containing 1 [Source:MGI Symbol;Acc:MGI:1333878]
ENSMUST00000068235	56.3362	15.746	1.8391	0.033486	1	Nkapl	NFKB activating protein-like [Source:MGI Symbol;Acc:MGI:1913957]
ENSMUST00000098927	259.105	97.8127	1.4054	0.033678	1	Mcf2l	mcf.2 transforming sequence-like [Source:MGI Symbol;Acc:MGI:103263]
ENSMUST00000028726	74.8269	22.1811	1.7542	0.033847	1	Ankef1	ankyrin repeat and EF-hand domain containing 1 [Source:MGI Symbol;Acc:MGI:2441685]
ENSMUST00000049378	103.367	36.6119	1.4974	0.034044	1	Ablim3	actin binding LIM protein family, member 3 [Source:MGI Symbol;Acc:MGI:2442582]
ENSMUST00000031263	985.446	435.197	1.1791	0.034084	1	Slc10a6	solute carrier family 10 (sodium/bile acid cotransporter family), member 6 [Source:MGI Symbol;Acc:MGI:1923000]
ENSMUST00000167064	30.9668	5.03064	2.6219	0.03496	1	Catsperg1	cation channel sperm associated auxiliary subunit gamma 1 [Source:MGI Symbol;Acc:MGI:2443617]
ENSMUST00000029846	4655.38	2003.64	1.2163	0.035383	1	Cyr61	cysteine rich protein 61 [Source:MGI Symbol;Acc:MGI:88613]
ENSMUST00000023805	387.454	160.269	1.2735	0.035782	1	Csad	cysteine sulfinic acid decarboxylase [Source:MGI Symbol;Acc:MGI:2180098]
ENSMUST00000171569	273.034	103.341	1.4017	0.03584	1	Ndrg1	N-myc downstream regulated gene 1 [Source:MGI Symbol;Acc:MGI:1341799]
ENSMUST00000148169	27.4037	4.68887	2.5471	0.035948	1	Fbxo4	F-box protein 4 [Source:MGI Symbol;Acc:MGI:2146220]
ENSMUST00000105420	929.256	404.849	1.1987	0.036139	1	Adora2a	adenosine A2a receptor [Source:MGI Symbol;Acc:MGI:99402]
ENSMUST00000138452	28.6997	5.17931	2.4702	0.036313	1	Ebf1	early B cell factor 1 [Source:MGI Symbol;Acc:MGI:95275]
ENSMUST00000197324	117.748	44.1172	1.4163	0.036436	1	Sh2b2	SH2B adaptor protein 2 [Source:MGI Symbol;Acc:MGI:1345171]
ENSMUST00000222062	556.508	232.459	1.2594	0.036746	1	Aldh6a1	aldehyde dehydrogenase family 6, subfamily A1 [Source:MGI Symbol;Acc:MGI:1915077]
ENSMUST00000129344	39.9154	10.3661	1.9451	0.036793	1	Pon3	paraoxonase 3 [Source:MGI Symbol;Acc:MGI:106686]
ENSMUST00000027035	118.641	40.5799	1.5478	0.036898	1	Sox17	SRY (sex determining region Y)-box 17 [Source:MGI Symbol;Acc:MGI:107543]
ENSMUST00000119182	278.56	109.583	1.346	0.037169	1	Tdrp	testis development related protein [Source:MGI Symbol;Acc:MGI:1919398]
ENSMUST00000150189	395.131	172.389	1.1967	0.03742	1	Ankef1	ankyrin repeat and EF-hand domain containing 1 [Source:MGI Symbol;Acc:MGI:2441685]
ENSMUST00000186755	34.6641	8.26315	2.0687	0.037478	1	Slc40a1	solute carrier family 40 (iron-regulated transporter), member 1 [Source:MGI Symbol;Acc:MGI:1315204]
ENSMUST00000226139	264.216	110.133	1.2625	0.037505	1	Npr3	natriuretic peptide receptor 3 [Source:MGI Symbol;Acc:MGI:97373]
ENSMUST00000079545	32.4746	6.4351	2.3353	0.037879	1	St6galnac2	ST6 (alpha-N-acetyl-neuraminyl-2,3-beta-galactosyl-1,3)-N-acetylgalactosaminide alpha-2,6-sialyltransferase 2 [Source:MGI Symbol;Acc:MGI:107553]
ENSMUST00000123927	22.7668	3.07636	2.8876	0.038059	1	1190005I06Rik	RIKEN cDNA 1190005I06 gene [Source:MGI Symbol;Acc:MGI:1916168]
ENSMUST00000204732	102.99	34.6352	1.5722	0.038206	1	Cecr2	CECR2, histone acetyl-lysine reader [Source:MGI Symbol;Acc:MGI:1923799]
ENSMUST00000069620	1696.49	736.302	1.2042	0.038417	1	Per2	period circadian clock 2 [Source:MGI Symbol;Acc:MGI:1195265]
ENSMUST00000153134	219.989	88.2713	1.3174	0.038451	1	Glul	glutamate-ammonia ligase (glutamine synthetase) [Source:MGI Symbol;Acc:MGI:95739]
ENSMUST00000051857	9.29464	0	Inf	0.038509	1	Insm2	insulinoma-associated 2 [Source:MGI Symbol;Acc:MGI:1930787]
ENSMUST00000027675	32.3761	1.33013	4.6053	0.038625	1	Pigr	polymeric immunoglobulin receptor [Source:MGI Symbol;Acc:MGI:103080]
ENSMUST00000139304	691.327	302.882	1.1906	0.038945	1	Apol6	apolipoprotein L 6 [Source:MGI Symbol;Acc:MGI:1919189]
ENSMUST00000201427	218.802	85.7892	1.3508	0.039098	1	Fbxo21	F-box protein 21 [Source:MGI Symbol;Acc:MGI:1924223]
ENSMUST00000022460	2177.23	988.247	1.1396	0.039125	1	Galnt15	polypeptide N-acetylgalactosaminyltransferase 15 [Source:MGI Symbol;Acc:MGI:1926004]
ENSMUST00000211058	73.9649	22.5229	1.7155	0.03958	1	Stim1	stromal interaction molecule 1 [Source:MGI Symbol;Acc:MGI:107476]
ENSMUST00000065567	290.881	123.36	1.2376	0.039681	1	Acss3	acyl-CoA synthetase short-chain family member 3 [Source:MGI Symbol;Acc:MGI:2685720]
ENSMUST00000128055	79.0045	24.3434	1.6984	0.039698	1	Actg1	actin, gamma, cytoplasmic 1 [Source:MGI Symbol;Acc:MGI:87906]
ENSMUST00000186617	15.2485	1.18893	3.6809	0.039905	1	Mdm4	transformed mouse 3T3 cell double minute 4 [Source:MGI Symbol;Acc:MGI:107934]
ENSMUST00000155363	278.676	87.8183	1.666	0.040097	1	Igsf8	immunoglobulin superfamily, member 8 [Source:MGI Symbol;Acc:MGI:2154090]
ENSMUST00000216574	55.5099	15.6717	1.8246	0.040354	1	Uaca	uveal autoantigen with coiled-coil domains and ankyrin repeats [Source:MGI Symbol;Acc:MGI:1919815]
ENSMUST00000156963	44.3614	12.6771	1.8071	0.040404	1	Znhit1	zinc finger, HIT domain containing 1 [Source:MGI Symbol;Acc:MGI:1917353]
ENSMUST00000204639	56.5165	16.2364	1.7994	0.040474	1	Gabarapl1	gamma-aminobutyric acid (GABA) A receptor-associated protein-like 1 [Source:MGI Symbol;Acc:MGI:1914980]
ENSMUST00000096232	3531.04	1653.29	1.0948	0.040831	1	Cebpd	CCAAT/enhancer binding protein (C/EBP), delta [Source:MGI Symbol;Acc:MGI:103573]
ENSMUST00000121287	77.0939	24.1354	1.6755	0.041599	1	Rph3al	rabphilin 3A-like (without C2 domains) [Source:MGI Symbol;Acc:MGI:1923492]
ENSMUST00000196134	149.593	57.2474	1.3858	0.041908	1	Bcar3	breast cancer anti-estrogen resistance 3 [Source:MGI Symbol;Acc:MGI:1352501]
ENSMUST00000170127	58.794	17.7746	1.7259	0.042466	1	Oxr1	oxidation resistance 1 [Source:MGI Symbol;Acc:MGI:2179326]
ENSMUST00000017153	4666.71	1693.86	1.4621	0.042611	1	Sdc4	syndecan 4 [Source:MGI Symbol;Acc:MGI:1349164]
ENSMUST00000044195	139.91	53.3313	1.3914	0.042665	1	Tmc7	transmembrane channel-like gene family 7 [Source:MGI Symbol;Acc:MGI:2443317]
ENSMUST00000038377	8016.56	3729.96	1.1038	0.042869	1	Btg1	B cell translocation gene 1, anti-proliferative [Source:MGI Symbol;Acc:MGI:88215]
ENSMUST00000018767	1294.69	0.839686	10.59	0.04344	1	Mmp7	matrix metallopeptidase 7 [Source:MGI Symbol;Acc:MGI:103189]
ENSMUST00000056558	2876.38	1337.39	1.1048	0.043495	1	Zfp366	zinc finger protein 366 [Source:MGI Symbol;Acc:MGI:2178429]
ENSMUST00000027992	13.5959	0.839686	4.0172	0.0436	1	Enkur	enkurin, TRPC channel interacting protein [Source:MGI Symbol;Acc:MGI:1918483]
ENSMUST00000213645	203.786	79.3985	1.3599	0.043838	1	Zc3h12c	zinc finger CCCH type containing 12C [Source:MGI Symbol;Acc:MGI:3026959]
ENSMUST00000060242	14.9696	1.47132	3.3468	0.044043	1	Sh2d7	SH2 domain containing 7 [Source:MGI Symbol;Acc:MGI:2441692]
ENSMUST00000125810	89.8384	30.5261	1.5573	0.044298	1	Mgst1	microsomal glutathione S-transferase 1 [Source:MGI Symbol;Acc:MGI:1913850]
ENSMUST00000064941	4164.55	1772.6	1.2323	0.044486	1	Nr1d1	nuclear receptor subfamily 1, group D, member 1 [Source:MGI Symbol;Acc:MGI:2444210]
ENSMUST00000020234	28171.5	12819	1.136	0.044573	1	Timp3	tissue inhibitor of metalloproteinase 3 [Source:MGI Symbol;Acc:MGI:98754]
ENSMUST00000095107	18.3104	2.16981	3.077	0.044937	1	Ccin	calicin [Source:MGI Symbol;Acc:MGI:3045316]
ENSMUST00000065841	68.6465	19.1197	1.8441	0.045058	1	Btnl4	butyrophilin-like 4 [Source:MGI Symbol;Acc:MGI:1932036]
ENSMUST00000021685	164.944	66.5657	1.3091	0.045196	1	Hhipl1	hedgehog interacting protein-like 1 [Source:MGI Symbol;Acc:MGI:1919265]
ENSMUST00000136755	743.053	337.934	1.1367	0.045638	1	BC067074	cDNA sequence BC067074 [Source:MGI Symbol;Acc:MGI:3040697]
ENSMUST00000197659	1039.72	476.319	1.1262	0.045912	1	Palmd	palmdelphin [Source:MGI Symbol;Acc:MGI:2148896]
ENSMUST00000156917	104.988	37.0799	1.5015	0.045919	1	Ophn1	oligophrenin 1 [Source:MGI Symbol;Acc:MGI:2151070]
ENSMUST00000041416	708.97	135.829	2.3839	0.046372	1	Vnn1	vanin 1 [Source:MGI Symbol;Acc:MGI:108395]
ENSMUST00000189542	90.7989	27.3085	1.7333	0.046626	1	Nabp1	nucleic acid binding protein 1 [Source:MGI Symbol;Acc:MGI:1923258]
ENSMUST00000030326	22.6326	4.27277	2.4052	0.046651	1	Pramef12	PRAME family member 12 [Source:MGI Symbol;Acc:MGI:1924882]
ENSMUST00000028780	536.707	184.212	1.5428	0.046671	1	Chac1	ChaC, cation transport regulator 1 [Source:MGI Symbol;Acc:MGI:1916315]
ENSMUST00000196704	142.559	56.8462	1.3264	0.046714	1	Tm4sf1	transmembrane 4 superfamily member 1 [Source:MGI Symbol;Acc:MGI:104678]
ENSMUST00000167810	8.81439	0	Inf	0.046723	1	Eps8l1	EPS8-like 1 [Source:MGI Symbol;Acc:MGI:1914675]
ENSMUST00000109309	131.954	51.154	1.3671	0.046797	1	Shank3	SH3 and multiple ankyrin repeat domains 3 [Source:MGI Symbol;Acc:MGI:1930016]
ENSMUST00000128179	54.8074	16.5188	1.7303	0.046884	1	Myl12a	myosin, light chain 12A, regulatory, non-sarcomeric [Source:MGI Symbol;Acc:MGI:1914518]
ENSMUST00000118317	15220.8	7116.2	1.0969	0.046926	1	Hipk1	homeodomain interacting protein kinase 1 [Source:MGI Symbol;Acc:MGI:1314873]
ENSMUST00000127957	1660.45	776.088	1.0973	0.047	1	Apol6	apolipoprotein L 6 [Source:MGI Symbol;Acc:MGI:1919189]
ENSMUST00000189998	107.425	42.6534	1.3326	0.047103	1	Acad11	acyl-Coenzyme A dehydrogenase family, member 11 [Source:MGI Symbol;Acc:MGI:2143169]
ENSMUST00000223504	170.563	66.6027	1.3566	0.047164	1	Sfxn1	sideroflexin 1 [Source:MGI Symbol;Acc:MGI:2137677]
ENSMUST00000162992	91.3148	31.7669	1.5233	0.047188	1	Ercc1	excision repair cross-complementing rodent repair deficiency, complementation group 1 [Source:MGI Symbol;Acc:MGI:95412]
ENSMUST00000060050	134.825	52.0755	1.3724	0.047308	1	Grrp1	glycine/arginine rich protein 1 [Source:MGI Symbol;Acc:MGI:1919940]
ENSMUST00000135098	39.2904	10.7154	1.8745	0.047382	1	Arhgef6	Rac/Cdc42 guanine nucleotide exchange factor (GEF) 6 [Source:MGI Symbol;Acc:MGI:1920591]
ENSMUST00000148590	194.904	82.7428	1.2361	0.047586	1	Pde7a	phosphodiesterase 7A [Source:MGI Symbol;Acc:MGI:1202402]
ENSMUST00000129442	43.6798	12.4616	1.8095	0.047764	1	Dapk2	death-associated protein kinase 2 [Source:MGI Symbol;Acc:MGI:1341297]
ENSMUST00000231525	38.0615	8.95416	2.0877	0.048183	1	Tst	thiosulfate sulfurtransferase, mitochondrial [Source:MGI Symbol;Acc:MGI:98852]
ENSMUST00000130294	202.742	82.5198	1.2968	0.048228	1	Gpr160	G protein-coupled receptor 160 [Source:MGI Symbol;Acc:MGI:1919112]
ENSMUST00000131248	1708.58	798.9	1.0967	0.048239	1	Spaar	small regulatory polypeptide of amino acid response [Source:MGI Symbol;Acc:MGI:1918656]
ENSMUST00000068891	1455.98	630.908	1.2065	0.048339	1	Rnf144b	ring finger protein 144B [Source:MGI Symbol;Acc:MGI:2384986]
ENSMUST00000069912	16.1314	1.82057	3.1474	0.04861	1	Rgs9bp	regulator of G-protein signalling 9 binding protein [Source:MGI Symbol;Acc:MGI:2384418]
ENSMUST00000135531	695.175	317.343	1.1313	0.04872	1	Nrg4	neuregulin 4 [Source:MGI Symbol;Acc:MGI:1933833]
ENSMUST00000110225	79.2163	26.7288	1.5674	0.048875	1	Gm11037	predicted gene 11037 [Source:MGI Symbol;Acc:MGI:3779261]
ENSMUST00000135528	283.807	117.89	1.2675	0.049224	1	Art3	ADP-ribosyltransferase 3 [Source:MGI Symbol;Acc:MGI:1202729]
ENSMUST00000055676	8352.52	3944.05	1.0825	0.049294	1	S1pr1	sphingosine-1-phosphate receptor 1 [Source:MGI Symbol;Acc:MGI:1096355]
ENSMUST00000171970	1466.4	587.612	1.3193	0.049393	1	Bmp6	bone morphogenetic protein 6 [Source:MGI Symbol;Acc:MGI:88182]
ENSMUST00000203333	39.9258	11.8374	1.754	0.049514	1	Klb	klotho beta [Source:MGI Symbol;Acc:MGI:1932466]
ENSMUST00000140601	14.8249	1.33013	3.4784	0.04968	1	Ccdc85a	coiled-coil domain containing 85A [Source:MGI Symbol;Acc:MGI:2445069]
ENSMUST00000176278	8.41173	0	Inf	0.04993	1	Zbtb25	zinc finger and BTB domain containing 25 [Source:MGI Symbol;Acc:MGI:99197]
